# Supplementary material for: Proteogenomics in cerebrospinal fluid and plasma reveals new biological fingerprint of cerebral small vessel disease
Source: Nat Aging. Author manuscript; Available in PMC 2026 Feb 10. (PMC12705447; doi:10.1038/s43587-025-01006-w)
Supplement: Supplementary Tables [file NIHMS2129453-supplement-Supplementary_Tables.xlsx]

## Sheet: Suppl. Table Content
Supplementary Table content
Supplementary Table 1	List of available proteins after instrument selection for mendelian randomization in CSF and plasma pQTLs datasets.
Supplementary Table 2	Association of the 46 cerebrospinal fluid-proteins associated with MRI-markers of cerebral small vessel disease using Mendelian randomization
Supplementary Table 3	Detailed results of cerebrospinal fluid cis-pQTL mendelian randomization with MRI-markers of cerebral small vessel disease, including sensitivity analyses: white matter hyperintensities (WMH) and perivascular spaces burden (PVS) in basal ganglia (BG), hippocampus (HIP) and white matter (WM).
Supplementary Table 4	Association of the 9 plasma-proteins associated with MRI-markers of cerebral small vessel disease using Mendelian randomization
Supplementary Table 5	Detailed results of plasma cis-pQTL mendelian randomization with MRI-markers of cerebral small vessel disease, including sensitivity analyses (white matter hyperintensities, perivascular scpaces in white mater, hippocampus and basal ganglia).
Supplementary Table 6	Association of the proteins associated with WMH and/or PVS with cerebral microbleeds using Mendelian randomization in CSF and plasma.
Supplementary Table 7	Non-synonymous variants used as pQTLs for analysis.
Supplementary Table 8	Multivariable MR using systolic blood pressure for each MRI-cSVD proteins identified in CSF in primary MR analysis.
Supplementary Table 9	Cross-fluid follow-up of CSF protein-cSVD associations in plasma using Mendelian randomization
Supplementary Table 10	Cross-fluid follow-up of plasma protein-cSVD associations in CSF using Mendelian randomization
Supplementary Table 11	Description of the population with Olink Explore 3072 proteomic measurements in plasma in A. 3C-Dijon and B. UKBiobank.
Supplementary Table 12	Cross-platform follow-up findings of cerebrospinal fluid and plasma proteins associated with white matter hyperintensities in an independant plasma dataset measured with Olink in A. The 3C cohort; B. The UK Biobank.
Supplementary Table 13	Inverse variance weighted meta-analysis of protein levels measured with Olink with white matter intensities and perivascular spaces (PVS) in 3C cohort and the UK Biobank study
Supplementary Table 14	Correlation analysis of cSVD-associated proteins levels in CSF and plasma measured using Somascan 7K, and genetic correlations.
Supplementary Table 15	Correlation analysis of cSVD-associated proteins levels in SomaScan and Olink in CSF (Methods) and plasma separately.
Supplementary Table 16	Inverse variance weighted meta-analysis of protein levels measured with Olink with white matter intensities and perivascular spaces (PVS) in 3C cohort and the UK Biobank study A. stratified by hypertensive status focusing on WMH, B.on HIP-PVS exclusively using 3C-Dijon, C. adjusting for systolic blood pressure studying WMH, D studying HIP-PVS.
Supplementary Table 17	Cross-ancestry follow-up of protein-cSVD associations using direct SomaScan measurements in the Nagahama study.
Supplementary Table 18	Lifespan follow-up mendelian randomization of cerebrospinal fluid and plasma proteins associated with MRI markers of cerebral small vessel disease in older adults.
Supplementary Table 19	Expression analysis of identified protein-cSVD associations using transcriptome wide association studies (GTEXv8 and single-cell RNA sequencing data from post-mortem dPFC) and mendelian randomization analyses.
Supplementary Table 20	Mendelian randomization results testing the relation of MRI-cSVD associated CSF-proteins with stroke and dementia in European-ancestry populations
Supplementary Table 21	Mendelian randomization results testing the relation of MRI-cSVD associated plasma-proteins with stroke and dementia in European-ancestry populations
Supplementary Table 22	Inverse variance weighted meta-analysis of protein levels measured with Olink with stroke and dementia in the 3C Dijon cohort and the UK Biobank study
Supplementary Table 23	Effect of plasma protein level with the risk of A. all stroke and B. all cause dementia using Fine-Gray model in the UK Biobank (N=53,021).
Supplementary Table 24	Proteins-cSVD association with dementia subtypes: metaanalysis of 3C-Dijon and UK Biobank with A. Alzheimer's disease and B. Vascular or mixed dementia.
Supplementary Table 25	Mendelian randomization results testing the relation of MRI-cSVD associated CSF-proteins with stroke in East-Asian-ancestry populations.
Supplementary Table 26	Enrichment analysis of the coding-genes of the cSVD-proteins identified using cis-pQTL mendelian randomization using FUMA. A. Focusing on all identified cSVD-proteins (CSF&plasma). B. Focusing on proteins identified in CSF.
Supplementary Table 27	Single-cell RNA sequencing datasets used in the single-cell type enrichment analysis (STEAP pipeline).
Supplementary Table 28	Single-cell type enrichment analysis using STEAP.
Supplementary Table 29	Mendelian randomization analysis using brain single cell sequencing data to explore association of genetically determined cell-type specific gene expression with MRI-markers of cerebral small vessel disease MRI-cSVD.
Supplementary Table 30	Mendelian randomization analysis using brain single cell sequencing data enriched in vascular cells to explore association of genetically determined cell-type specific gene expression with MRI-markers of cerebral small vessel disease.
Supplementary Table 31	Proteogenomics-driven Drug Discovery.

## Sheet: Supp. Table 1
Supplementary Table 1. List of available proteins after instrument selection for mendelian randomization in CSF and plasma pQTLs datasets.
SomaID	Protein	CSF	Plasma
X9884.8	PPIL1	X	X
X9883.29	Glyoxalase I	X	X
X9870.17	SYWC	X	X
X9867.23	F16P2	X	X
X9837.60	NAD(P)H dehydrogenase	X	X
X9796.4	CEL	X	X
X9793.145	IGDC4	X	X
X9754.33	Quinone reductase 2	X	X
X9748.31	GSTM3-3	X	X
X9713.67	PGFRL	X	X
X9604.14	Cadherin-11:ECD	X	-
X9595.11	B4GT2	X	X
X9580.5	Laminin gamma-2	X	X
X9578.263	MANS4	X	X
X9569.14	SCAR3:region 1	X	-
X9482.110	NUDT9	X	X
X9470.15	MET24	X	X
X9453.12	VEGF-B	X	-
X9443.137	cathepsin K	X	-
X9409.11	TRYB1	X	X
X9394.19	Aminopeptidase	X	X
X9388.18	MCEE	X	X
X9385.4	GAA	X	X
X9383.24	CH3L2	X	X
X9370.69	GGH	X	X
X9368.64	LRTM1	X	-
X9365.91	EYS	X	-
X9360.33	EDIL3	X	X
X9357.4	CREG1	X	X
X9350.3	FSTL4	X	X
X9343.16	IL-2 sRb	X	X
X9340.17	FKB14	X	-
X9337.43	TKN1	X	X
X9326.33	ITI heavy chain H2	X	X
X9321.400	NMB	X	X
X9316.67	WFDC1	X	X
X9297.12	B3GN8	X	X
X9288.7	FKBP7	X	X
X9282.12	CRIS2	X	X
X9279.7	IGS11:ECD	X	-
X9266.1	sTREM-1	X	X
X9265.10	GLIP1	X	X
X9264.11	CATO	X	-
X9254.18	FCERA	X	-
X9253.52	BGAT	X	-
X9251.28	MA2B2	X	X
X9249.17	TMEM9:ECD	X	X
X9244.27	PPT1	X	X
X9235.3	PXDC1	X	-
X9231.23	IMPA3	X	X
X9223.11	ARMET	X	-
X9216.100	PLXB2	X	X
X9204.33	Corticotropin-lipotropin	X	X
X9197.4	LEG9	X	X
X9185.15	TFF1	X	X
X9178.30	NEUREGULIN-1	X	-
X9175.48	DSCAM	X	X
X9173.21	PGM1	X	X
X9092.33	ANGL1:N-term	X	X
X9077.10	MA1A2	X	X
X9076.25	PENK	X	X
X9061.3	ARHGA	X	-
X9040.144	EPDR1	X	-
X9018.38	PCD10:ECD	X	X
X9017.58	LPH	X	X
X9014.18	TMM25	X	-
X8989.40	SCUB1	X	X
X8982.65	TSP3	X	X
X8976.13	B4GN1	X	-
X8974.172	COFA1	X	X
X8969.49	CD14	X	X
X8960.3	LRAP	X	X
X8957.72	XTP3B	X	X
X8956.96	SREC-II:ECD	X	X
X8932.1	ENTP6	X	X
X8923.94	GLTL1	X	X
X8890.9	T132B	X	X
X8874.53	CLN5:LD	X	X
X8869.5	BT2A1	X	-
X8854.59	RIR2B	X	-
X8776.10	ERLN1	X	-
X8773.172	EMIL3:region 1	X	X
X8697.38	Glypican 1	X	X
X8687.26	T106B	X	X
X8664.36	PKDCC	X	X
X8606.39	GPNMB:CD	X	X
X8480.29	FBLN3	X	X
X8465.52	Cathepsin H	X	X
X8464.31	RSPO4	X	X
X8398.277	RAR-responsive protein TIG1	X	X
X8397.147	QSOX2	X	-
X8394.56	RNase 2	X	X
X8393.121	CATF	X	-
X8376.25	LSHB	X	X
X8364.74	UST	X	X
X8346.9	DPP2	X	X
X8337.65	PTPRU	X	X
X8310.6	U773	X	X
X8309.12	HYAL1	X	-
X8297.8	DJC10	X	X
X8296.117	KDEL2	X	X
X8288.27	b2-Glycoprotein I	X	X
X8269.327	ARSK	X	X
X8252.2	NOTUM	X	X
X8244.16	FUT8	X	X
X8240.207	GPNMB:ECD	X	-
X8233.2	ITIH5	X	X
X8229.1	GXLT1	X	X
X8099.42	SPON2	X	X
X8097.77	LIPN	X	X
X8081.55	PLD5	X	-
X8080.24	PSMP	X	X
X8028.22	SPINK5	X	X
X8014.359	MANEA	X	X
X8013.9	LMA2L	X	X
X8011.96	PAPL	X	-
X8007.19	Cathepsin B	X	X
X8005.1	MXRA7	X	X
X8002.27	Spinesin	X	-
X7994.41	ERO1B	X	X
X7968.15	CRTAM	X	X
X7926.13	SPIT3	X	X
X7921.65	FJX1	X	X
X7920.30	SIA8B	X	-
X7916.10	S100A7	X	X
X7875.86	PLEK	X	X
X7871.16	T132A	X	X
X7866.11	DJC30	X	-
X7861.9	ROR2	X	X
X7849.3	Glutaminyl cyclase	X	X
X7823.22	SIA7B	X	-
X7815.49	IBPL1	X	-
X7810.20	C1QTNF5	X	X
X7808.5	GLCE	X	X
X7768.10	CBPM	X	-
X7735.17	PEDF	X	-
X7696.3	NBR1	X	-
X7693.13	TRAIL R2	X	-
X7655.11	N-terminal pro-BNP	X	X
X7628.40	CREL1	X	X
X7551.33	LRC32	X	X
X7266.4	SPA9	X	X
X7251.64	C1QT3	X	X
X7246.4	FREM2	X	-
X7244.16	TM149	X	X
X7227.75	COCH	X	X
X7218.87	AT1B2	X	X
X7206.20	F16P1	X	X
X7200.4	LRFN2	X	-
X7192.37	CRF2-12	X	X
X7185.29	GPV	X	X
X7161.25	G6PE	X	X
X7156.2	FUT10	X	X
X7145.1	ITIH3	X	X
X7141.21	MGT4B	X	X
X7128.9	VWA2	X	X
X7118.24	IGDC3:ECD	X	-
X7105.7	CABL2	X	-
X7099.33	FSTL5	X	-
X7096.30	RMD1	X	X
X7084.1	DRAXI	X	-
X7083.74	MATN4	X	X
X7009.6	CD72	X	-
X6947.4	SIA10	X	X
X6923.1	PLOD2	X	X
X6920.1	GFRAL	X	X
X6919.3	HBAZ	X	X
X6897.38	B3GA3	X	X
X6649.51	NET1	X	X
X6629.3	HBD-1	X	X
X6626.81	CHSTC	X	X
X6599.5	APCD1	X	-
X6557.50	LRC15	X	X
X6556.5	ENPP5	X	X
X6550.4	ICAM4	X	X
X6544.33	NELL1	X	X
X6527.1	TRIL:ECD	X	X
X6525.17	DUSP13	X	X
X6520.87	MGP	X	X
X6507.16	NCAM2	X	X
X6496.60	DLK1:ECD	X	X
X6493.9	CBPZ	X	X
X6491.59	kallikrein 15	X	-
X6471.53	FHR4	X	X
X6467.65	KTEL1	X	X
X6462.12	TIMP-4	X	X
X6455.52	HPLN4	X	X
X6451.64	ASPN	X	X
X6450.8	FABP6	X	-
X6444.15	PSG3	X	X
X6433.57	FA20A	X	X
X6431.68	PCYOX	X	X
X6425.87	MMP19	X	X
X6415.90	CPN2	X	X
X6414.8	OAF	X	X
X6409.57	GP116	X	-
X6404.20	C1QRF	X	X
X6402.8	PILRA isoform FDF03-deltaTM	X	X
X6393.63	Endoplasmin	X	X
X6392.7	WISP-2	X	X
X6385.63	VWA1	X	X
X6382.17	MANBA	X	X
X6373.54	DLK1	X	-
X6371.50	ANGL7	X	-
X6367.66	fibromodulin	X	X
X6364.7	TPSNR	X	X
X6359.50	AGO61	X	X
X6350.43	Apo C-II	X	-
X6342.10	Nephronectin	X	X
X6255.74	CPXM1	X	X
X6247.9	SIRB1	X	X
X6245.4	Nectin-2	X	X
X6234.74	VITRN	X	X
X6230.56	CER1	X	-
X6227.1	kallikrein 10	X	X
X6217.23	QSCN6	X	-
X6207.10	prosaposin	X	X
X6104.1	FGRL1	X	-
X6086.15	CRDL2	X	X
X6081.52	PCOC2	X	X
X6079.59	ACPL2	X	-
X6077.63	CECR1	X	X
X6039.24	CRHBP	X	X
X5954.62	PTH	X	-
X5909.51	Nucleoside diphosphate kinase A	X	-
X5897.58	Gastrin-releasing peptide	X	-
X5837.49	LIF sR	X	X
X5834.18	IL-9	X	X
X5813.58	Epo	X	X
X5810.25	Cripto	X	X
X5749.53	COL	X	X
X5742.14	PPA6	X	X
X5737.61	SEM4D	X	X
X5736.1	TRML2	X	X
X5731.1	ISK6	X	X
X5728.60	FCRL1	X	X
X5727.35	B3GLT	X	X
X5722.78	Prolylcarboxypeptidase	X	X
X5713.9	IFN-lambda 3	X	X
X5708.1	LEAP2	X	X
X5703.26	NOE1	X	X
X5701.81	Tetranectin	X	X
X5691.2	CRLD2	X	X
X5682.13	VASN	X	X
X5676.54	ASIP	X	X
X5660.51	SOD3	X	X
X5659.11	TRH	X	-
X5658.64	coagulation factor XIII B	X	X
X5657.28	SIA4A	X	X
X5656.53	PP11	X	X
X5651.50	PSG7	X	X
X5648.28	CTRB2	X	X
X5646.20	RNAS6	X	X
X5644.60	RNAS4	X	X
X5634.39	OFUT1	X	X
X5630.48	CM35H	X	X
X5628.21	SEM3G	X	X
X5627.53	GON1	X	-
X5621.64	THSD1	X	X
X5620.13	AMD	X	X
X5618.50	FAM3B	X	X
X5605.77	MFNG	X	X
X5601.2	PGRP-L	X	X
X5584.21	Holo-TC II	X	X
X5581.28	FGL1	X	X
X5508.62	Cathepsin D	X	X
X5496.49	Spondin-1	X	-
X5491.12	Testican-2	X	X
X5487.7	SLAF7	X	X
X5483.1	RGMA	X	X
X5468.67	IL-17 RC	X	-
X5457.5	COLEC12	X	X
X5456.59	CNDP1	X	X
X5430.66	SHPS1	X	X
X5424.55	RANK	X	-
X5400.52	sLeptin R	X	X
X5363.51	Semaphorin 3E	X	X
X5358.3	OMD	X	X
X5355.69	LIGHT	X	X
X5350.14	GPC6	X	X
X5349.69	DLL1	X	X
X5343.74	CBPE	X	-
X5312.49	Apo E2	X	-
X5248.68	Cyclophilin F	X	-
X5238.26	PPIE	X	X
X5231.79	PCSK9	X	X
X5202.4	PPID	X	X
X5132.71	TCCR	X	X
X5131.15	TAJ	X	X
X5129.12	SREC-I	X	X
X5125.6	SIG14	X	-
X5114.65	Prolactin Receptor	X	-
X5112.73	OX2G	X	X
X5094.62	JAML1	X	-
X5084.154	IL-17B R	X	-
X5080.131	GPNMB:ECD	X	-
X5076.53	EPHAA	X	X
X5070.76	DcR3	X	-
X5069.9	DAF	X	X
X5065.8	CD83	X	-
X5061.27	B7-H2	X	X
X5060.62	B7-H1	X	X
X5036.50	TSG-6	X	X
X5034.79	Trypsin 2	X	-
X5015.15	PAFAH	X	X
X4996.66	HRG	X	X
X4992.49	GRN	X	X
X4991.12	GPC5	X	X
X4984.83	Esterase D	X	X
X4979.34	DERM	X	X
X4971.1	CATZ	X	X
X4968.50	CAPG	X	X
X4964.67	ARTS1	X	X
X4930.21	Stanniocalcin-1	X	X
X4929.55	SHBG	X	X
X4924.32	MMP-1	X	X
X4922.13	MIP-3b	X	X
X4920.10	Lysozyme	X	X
X4916.2	IgD	X	-
X4913.78	HCC-4	X	X
X4909.68	Galectin-8	X	-
X4906.35	Coagulation Factor V	X	X
X4874.3	Angiogenin	X	X
X4834.61	Epithelial cell kinase	X	X
X4831.4	sL-Selectin	X	X
X4811.33	ITI heavy chain H4	X	X
X4801.13	PERL	X	X
X4721.54	TFF3	X	X
X4696.2	FABP	X	-
X4569.52	SORC2	X	-
X4566.24	RSPO2	X	-
X4564.2	PLXC1	X	X
X4559.64	KYNU	X	X
X4557.61	KIRR3	X	-
X4556.10	IL-34	X	-
X4549.78	FUT5	X	X
X4546.27	EMR2	X	-
X4543.65	CONA1	X	-
X4541.49	CDON	X	X
X4535.50	BST1	X	X
X4500.50	SCGF-alpha	X	X
X4496.60	MMP-12	X	-
X4459.68	PCSK7	X	X
X4437.56	ENTP5	X	X
X4436.1	ENTP3	X	-
X4435.66	ENPP7	X	-
X4429.51	CHST6	X	-
X4420.7	ADAM12	X	-
X4407.10	MSP	X	X
X4374.45	MIC-1	X	X
X4342.10	sICAM-1	X	X
X4328.2	BOC	X	X
X4254.6	NUDC3	X	X
X4234.8	IL-1 R4	X	X
X4192.10	AK1A1	X	X
X4188.1	Aflatoxin B1 aldehyde reductase	X	X
X4187.49	6-Phosphogluconate dehydrogenase	X	X
X4160.49	MMP-2	X	X
X4159.130	Factor H	X	X
X4154.57	P-Selectin	X	X
X4153.11	alpha-1-antichymotrypsin complex	X	X
X4152.58	Prekallikrein	X	X
X4136.40	IL-17D	X	-
X4126.22	BPI	X	X
X3894.15	NAGK	X	X
X3858.5	PPAC	X	X
X3815.14	IL-12 RB2	X	-
X3805.16	Endocan	X	X
X3798.71	Carbonic anhydrase 9	X	-
X3796.79	ANGL4	X	X
X3773.15	sTie-2	X	X
X3730.81	TNR4	X	-
X3728.52	Secretin	X	-
X3651.50	VEGF sR2	X	X
X3642.4	SLAF5	X	-
X3636.37	OLR1	X	-
X3627.71	MMEL2	X	-
X3623.84	LY86	X	-
X3622.33	LGMN	X	X
X3617.80	HGFA	X	X
X3603.60	CLC7A	X	-
X3600.2	Chitotriosidase-1	X	X
X3593.72	Caspase-3	X	X
X3583.54	Arylsulfatase A	X	X
X3580.25	a1-Antitrypsin	X	X
X3520.58	TGF-b3	X	-
X3519.3	TARC	X	X
X3518.54	TAFI	X	X
X3495.15	GCP-2	X	X
X3494.71	FGF-17	X	-
X3484.60	Angiotensinogen	X	X
X3461.58	PGCB	X	X
X3459.49	PDGF Rb	X	X
X3457.57	Periostin	X	X
X3448.13	IR	X	X
X3438.10	FSTL3	X	X
X3431.54	EphA1	X	X
X3421.54	CD30 Ligand	X	X
X3396.54	Renin	X	X
X3376.49	IL-17 RD	X	X
X3367.8	FETUB	X	X
X3366.51	ECM1	X	X
X3364.76	Cathepsin V	X	X
X3340.53	TSP4	X	X
X3336.50	TFPI	X	X
X3327.27	NET4	X	X
X3325.2	MATN2	X	X
X3324.51	LY9	X	X
X3323.37	LRP8	X	X
X3316.58	Heparin cofactor II	X	X
X3314.74	GFRa-1	X	X
X3311.27	FCG3B	X	X
X3299.29	Contactin-5	X	X
X3296.92	CNTN2	X	X
X3293.2	CD5L	X	X
X3292.75	CD48	X	X
X3291.30	CD23	X	X
X3290.50	CD109	X	X
X3283.21	BGH3	X	X
X3234.23	URB	X	X
X3232.28	TrATPase	X	X
X3220.40	RET	X	X
X3218.8	PSMA	X	-
X3216.2	PIGR	X	X
X3214.3	NRP1	X	-
X3212.30	ASAH2	X	X
X3196.6	HPLN1	X	X
X3191.50	WFKN1	X	X
X3184.25	Coagulation Factor VII	X	X
X3181.50	Cathepsin S	X	X
X3179.51	Cathepsin A	X	-
X3175.51	ATS13	X	-
X3173.49	ASAHL	X	X
X3172.28	ARSB	X	X
X3169.70	IDUA	X	X
X3168.8	ADAMTS-5	X	X
X3166.92	Siglec-3	X	X
X3152.57	TNF sR-II	X	X
X3079.62	TIG2	X	X
X3074.6	LBP	X	X
X3066.12	Galectin-3	X	X
X3059.50	BAFF	X	X
X3050.7	vWF	X	X
X3046.31	resistin	X	X
X3028.36	Ck-b-8-1	X	X
X3007.7	Siglec-9	X	X
X3004.67	PD-L2	X	X
X3000.66	MBL	X	X
X2998.53	JAM-C	X	-
X2994.71	IL-1Rrp2	X	X
X2992.59	IL-17 sR	X	X
X2991.9	IL-1 sRI	X	X
X2977.7	EDAR	X	X
X2966.65	SCGF-beta	X	X
X2961.1	Protein C	X	X
X2954.56	MMP-8	X	-
X2948.58	Growth hormone receptor	X	X
X2944.66	DAN	X	X
X2937.10	Apo E3	X	-
X2925.9	PAI-1	X	X
X2913.1	MPIF-1	X	X
X2911.27	Midkine	X	X
X2900.53	HCC-1	X	X
X2844.53	sTie-1	X	X
X2843.13	SPINT2	X	X
X2831.29	Kallikrein 11	X	X
X2828.82	HAI-1	X	X
X2816.50	BCAM	X	X
X2813.11	ART	X	X
X2811.27	Angiopoietin-1	X	X
X2809.25	ADAMTS-4	X	-
X2789.26	MMP-7	X	X
X2774.10	IL-16	X	X
X2747.3	ULBP-3	X	-
X2742.68	Siglec-7	X	X
X2737.22	NovH	X	X
X2731.29	NADPH-P450 Oxidoreductase	X	-
X2728.62	Tenascin	X	-
X2696.87	Persephin	X	-
X2692.74	NPS-PLA2	X	X
X2687.2	MIA	X	X
X2681.23	HGF	X	X
X2677.1	ERBB1	X	X
X2666.53	Bone proteoglycan II	X	-
X2652.15	suPAR	X	X
X2637.77	Macrophage mannose receptor	X	-
X2635.61	Layilin	X	X
X2631.50	IL-10 Rb	X	X
X2605.49	CD30	X	-
X2590.69	ROR1	X	X
X2578.67	MCP-1	X	-
X4673.13	IL-6	X	-
X2571.12	IGFBP-3	X	X
X25233.2	MPI	X	-
X2523.31	RANTES	X	-
X25072.11	CHD1L	X	-
X25070.18	MICA1	X	-
X25060.18	MAOX	X	-
X24902.84	GEPH	X	-
X2475.1	SCF sR	X	X
X24717.26	PTPA	X	-
X24695.8	PKHB1	X	-
X24693.5	CLIC3	X	-
X24685.12	SNX11	X	-
X24684.7	GIMA4	X	-
X24664.3	INM02	X	-
X24659.6	DJB13	X	-
X24647.3	ABEC2	X	-
X24490.16	THAP4	X	-
X24474.12	TTC9A	X	-
X24472.28	SHRPN	X	-
X24447.26	F221A	X	-
X24216.30	AAMDC	X	-
X24215.8	PRRX1	X	-
X2418.55	Apo E	X	X
X24023.35	sEPCR	X	-
X23666.35	PUR9	X	-
X23597.11	AGFG2	X	-
X23588.9	HSDL2	X	-
X23580.2	PRR15	X	-
X23569.53	STA10	X	-
X23566.6	ApoL-II	X	-
X23543.92	TRUB1	X	-
X23541.61	CLYBL	X	-
X23528.199	PHIPL	X	-
X23521.29	NDK7	X	-
X23416.47	Sorting nexin-15	X	-
X23408.1	Sorting nexin 16	X	-
X23389.28	FAH2A	X	-
X23380.16	T3HPD	X	-
X23371.5	NIF3L	X	-
X23340.37	MTNA	X	-
X23326.10	GSTA2	X	-
X23317.10	DHR11	X	-
X2330.2	SDF-1	X	-
X23296.29	SARP-3	X	-
X23272.8	DPCD	X	-
X23257.14	COMDA	X	-
X23178.95	HNMT	X	-
X23148.100	Endothelial lipase	X	-
X22972.26	Gro-b	X	-
X22969.12	MCP-3	X	-
X22960.8	FCG2B	X	-
X22959.32	Dkk-4	X	-
X2278.61	TIMP-2	X	X
X22586.24	BT2A2	X	-
X22583.47	ULBP-2	X	-
X22578.17	ROBO2	X	-
X22576.1	DC-SIGN	X	-
X22527.4	PDLI3	X	-
X22430.15	CHIN	X	-
X22381.1	LACB2	X	-
X22129.55	ELL3	X	-
X2201.17	Endostatin	X	X
X21999.61	NUCB2	X	-
X21945.4	WNT5B	X	-
X21942.14	WNT16	X	-
X2190.55	Coagulation Factor XI	X	X
X21891.31	FBLN7	X	-
X21889.2	CG024	X	-
X21781.9	ACY3	X	-
X21767.129	GLT14	X	-
X21766.50	SPHM	X	-
X21737.20	SIAT2	X	-
X21736.60	HS2ST	X	-
X21724.22	GALNS	X	-
X21722.21	GALT4	X	-
X21708.149	FCGRN	X	-
X21705.33	METRL	X	-
X21681.10	ADAM 28	X	-
X21676.17	PAI-2	X	-
X21552.9	ACOX1	X	-
X21549.144	TECTB	X	-
X21548.20	GGT5	X	-
X21546.20	AGRD1	X	-
X21545.51	MSTN1	X	-
X21537.33	SCLY	X	-
X21533.51	LSP1	X	-
X21509.29	GL8D2	X	-
X21503.12	TSHR	X	-
X21498.3	AL7A1	X	-
X21492.19	CLUL1	X	-
X21491.7	VAP-1	X	-
X21441.20	gp75	X	-
X21439.37	HCLS1	X	-
X21437.77	MGMT	X	-
X21433.3	BT3A2	X	-
X21397.21	PRTG	X	-
X21391.17	b-CF	X	-
X21390.68	L-dopachrome tautomerase	X	-
X21384.2	Alpha-L-fucosidase I	X	-
X21341.19	CHM4A	X	-
X21331.19	BCL7A	X	-
X21271.53	AK1C2	X	-
X21229.5	TMIG2	X	-
X21221.67	Serpin B9	X	-
X21182.8	SEN15	X	-
X21163.21	TBC13	X	-
X21154.8	CB39L	X	-
X21122.3	DBND2	X	-
X21108.5	CSTP1	X	-
X21107.5	CIA30	X	-
X20950.159	PRDC1	X	-
X20936.8	TATD3	X	-
X20923.10	MGDP1	X	-
X20921.1	GIPC2	X	-
X20591.48	GLDN	X	-
X20590.13	NPY	X	-
X20585.5	CLM9	X	-
X20576.71	FZD7	X	-
X20568.3	FREM1	X	-
X20549.1	IZUM4	X	-
X20538.71	SIG11:ECD	X	-
X20527.47	SEM5B	X	-
X20521.83	CD28	X	-
X20517.1	Desmoglein-2	X	-
X20516.11	SCN3B	X	-
X20512.2	MUC18	X	-
X20457.13	COA4	X	-
X20434.23	PC4L1	X	-
X20378.110	LZTL1	X	-
X20370.6	ACYP1	X	-
X20093.9	VCAM-1	X	-
X20091.138	Ephrin-A1	X	-
X20055.40	AL1A2	X	-
X19787.14	MER	X	-
X19768.13	Cystatin B	X	-
X19638.9	Dynorphin A (1-17)	X	-
X19590.46	SP-D	X	X
X19558.10	LRP4	X	X
X19557.3	KLOTB	X	X
X19556.12	Complement receptor type 1	X	X
X19446.1	GMPR2	X	X
X19388.2	Cadherin-12:ECD	X	-
X19377.14	NOE2	X	X
X19367.34	D3D2	X	-
X19365.11	BCAT2	X	X
X19361.78	MATN3	X	X
X19347.37	Carbonic Anhydrase XII	X	X
X19334.62	TXD12	X	X
X19317.114	Prostatic acid phosphatase	X	-
X19311.15	CRBS	X	-
X19279.42	CRBP	X	X
X19277.4	KAT	X	X
X19267.14	GLO2	X	X
X19261.12	SDCB2	X	X
X19254.125	GMPR1	X	X
X19237.17	D-dopachrome decarboxylase	X	X
X19213.1	ISK4	X	X
X19173.5	ZFAN1	X	X
X19161.1	UBP15	X	X
X19143.38	NB5R2	X	X
X19135.5	Cytosolic 5'-nucleotidase III-like protein	X	-
X19130.81	SPB8	X	X
X18922.27	CD68	X	X
X18916.25	Inosine triphosphatase	X	X
X18910.45	LIN7A	X	-
X18895.54	GSTM4	X	X
X18893.26	GPR56	X	X
X18887.7	ENTP2	X	-
X18881.7	CD97	X	X
X18871.24	AIF1L	X	X
X18864.7	TRY3	X	X
X18841.1	SPB13	X	X
X18831.6	LRIG1	X	X
X18830.1	Omentin	X	X
X18819.21	PPIC	X	X
X18429.10	Cadherin E	X	-
X18422.41	ERG19	X	X
X18413.24	ARL4D	X	X
X18342.2	SERC	X	X
X18340.2	Proteasome beta chain	X	X
X18338.26	IDH	X	X
X18331.3	GLCM	X	-
X18330.7	PGM2	X	X
X18319.7	ODPX	X	X
X18313.4	Asparaginase-like protein 1	X	X
X18285.6	SVIP	X	-
X18284.77	WWC1	X	-
X18280.29	DTD2	X	X
X18240.6	OMP	X	-
X18235.16	PGP	X	X
X18231.147	PRND	X	-
X18225.13	HEBP1	X	X
X18224.11	CHM1A	X	-
X18216.22	IL-11 RA	X	X
X18212.43	GSTM5-5	X	-
X18196.8	Afamin	X	-
X18188.12	GATM	X	X
X18187.16	ACY2	X	-
X18186.15	SYTC	X	-
X18173.11	ARK73	X	X
X17819.30	FAHD1	X	X
X17813.21	BPHL	X	X
X17808.37	NIT2	X	X
X17804.102	PNPO	X	-
X17794.6	Phosphomannomutase 2	X	X
X17792.158	SSDH	X	-
X17782.23	THIK	X	X
X17766.5	NCF-1	X	-
X17758.79	DCXR	X	X
X17748.21	QORX	X	X
X17722.5	FKBP52 protein	X	X
X17697.2	OVCA2	X	X
X17692.2	BT3A3	X	X
X17691.1	TPP1	X	X
X17682.1	CD46	X	X
X17680.12	EPHB1	X	X
X17513.11	ANX11	X	X
X17460.51	Mx1	X	X
X17456.53	GOLM1	X	X
X17455.42	FOLR1	X	-
X17447.52	SFRP4	X	X
X17398.55	HO-1	X	X
X17377.1	Aldose reductase-like C3	X	-
X17350.13	CHM2B	X	X
X17341.89	THIC	X	X
X17329.2	BDH2	X	X
X17224.12	MIME	X	X
X17170.15	CALCB	X	X
X17164.15	annexin IV	X	X
X17140.57	PDGFD	X	X
X16919.1	ACBP	X	X
X16918.198	TLR3	X	X
X16916.19	SLIK6	X	X
X16914.104	sCD14	X	X
X16913.8	RNT2	X	X
X16890.37	ATL1	X	X
X16872.248	MAAI	X	X
X16858.384	RCN3	X	-
X16825.20	ATX3	X	X
X16818.200	CDCP1	X	X
X16803.4	CALB2	X	X
X16792.4	Siglec-5	X	X
X16781.2	ENASE	X	X
X16773.29	SCUB3	X	X
X16770.3	REG1B	X	X
X16763.11	LECT2	X	X
X16758.96	HDGF	X	X
X16753.46	CO6A2	X	X
X16749.79	BMP-3b	X	-
X16621.77	AIBP	X	X
X16620.26	LY75	X	X
X16616.137	ENOB	X	X
X16614.27	RSPO1	X	X
X16613.3	CAD17	X	X
X16607.78	Gelsolin	X	X
X16606.85	Aldose reductase	X	X
X16583.8	AP4A	X	X
X16561.9	Alpha-1B-glycoprotein	X	X
X16558.2	MYOC	X	X
X16324.38	TLR1:ECD	X	X
X16320.139	CD320	X	-
X16309.30	Soggy-1	X	X
X16070.7	WIF-1	X	X
X16060.99	NID2	X	X
X16057.6	IGF-II receptor	X	X
X16055.3	complement factor H-related 5	X	X
X15686.49	INHBC	X	X
X15678.71	DKK2	X	-
X15667.39	BMP-4	X	-
X15644.1	Biotinidase	X	X
X15641.20	TEFF1	X	X
X15635.4	SMOC2	X	X
X15626.223	Perlecan	X	X
X15617.8	lymphotactin beta	X	X
X15613.16	LIPP	X	X
X15602.43	IL-6 sRa	X	X
X15591.28	Glutathione peroxidase	X	X
X15584.9	FHR2	X	X
X15582.25	FCN1	X	X
X15580.2	EPHA7	X	-
X15579.26	ENPP6	X	X
X15576.158	ECP	X	X
X15570.99	Complement receptor type 2	X	X
X15562.24	BGLR	X	X
X15560.52	Apo-TC II	X	X
X15558.63	AMPE	X	X
X15544.25	kallikrein 14	X	X
X15530.33	EphB4	X	X
X15526.33	GSHB	X	X
X15516.12	SAA-4	X	X
X15515.2	SAA	X	X
X15514.26	Pseudocholinesterase	X	X
X15513.108	Prostasin	X	X
X15509.2	NAG	X	X
X15503.15	Lefty-A	X	X
X15499.11	Attractin	X	X
X15495.9	FOLR3	X	X
X15486.126	ABP1	X	X
X15483.377	Agrin	X	X
X15480.2	VNN2	X	X
X15476.6	REG3G	X	X
X15472.16	LRP11	X	X
X15471.29	LIPR2	X	-
X15470.11	Hexosaminidase B	X	X
X15468.14	FHR1	X	X
X15467.10	CTHR1	X	-
X15466.30	CO9A1	X	X
X15462.28	CD8A	X	X
X15455.40	ADA15:ECD	X	-
X15452.5	5'-Nucleotidase	X	X
X15449.33	TIM-4	X	X
X15398.2	HERV1	X	X
X15395.15	GST M1-1	X	X
X15394.79	UNC5B	X	X
X15388.24	FcRIIIa	X	X
X15385.116	FABP2	X	X
X15384.15	KLOTHO	X	X
X15381.45	Discoidin domain receptor 2	X	-
X15375.49	Carboxypeptidase B1	X	X
X15370.5	BOLA1	X	-
X15368.3	BMPER	X	X
X15299.102	MESD2	X	X
X14755.4	Lactoferrin	X	-
X14747.9	CRLF1	X	X
X14711.27	Cystatin M	X	X
X14708.59	CO8G	X	X
X14696.45	TPSB2	X	-
X14618.26	ECOP	X	X
X14273.19	PPCE	X	X
X14254.27	PTN4	X	-
X14208.3	RET7	X	X
X14158.17	Annexin V	X	X
X14153.8	Ephrin-A3	X	X
X14148.2	UCRP	X	-
X14139.16	NRG4	X	-
X14133.93	IL-1 sRII	X	X
X14123.34	GI24:ECD	X	X
X14121.24	TRAIL R4	X	-
X14116.129	S100A4	X	X
X14115.34	Adrenomedullin	X	-
X14111.15	TSP2	X	X
X14110.200	ON	X	-
X14109.15	MIP-5	X	-
X14108.15	TGF-b1	X	-
X14107.1	MTHFS	X	X
X14105.5	Kallistatin	X	-
X14102.6	Granulysin	X	-
X14100.63	C1QC	X	X
X14091.42	Carbonyl reductase 3	X	X
X14086.11	ASM3A	X	-
X14079.14	IL-18 Ra	X	X
X14078.69	Lymphotactin	X	-
X14076.74	Cystatin-S	X	X
X14069.61	Carbonic Anhydrase IV	X	-
X14064.21	PGRP-S	X	-
X14057.68	TNFSF15	X	-
X14054.17	IL-15 Ra	X	X
X14050.61	Ephrin-A4	X	-
X14048.7	IL-1 R AcP	X	X
X14042.11	SARP-2	X	-
X14041.13	Granzyme B	X	-
X14038.130	CYTF	X	-
X14031.18	FGF7	X	-
X14023.84	BSP	X	-
X13983.27	QOR	X	X
X13929.27	OCTC	X	X
X13748.4	MCP-2	X	X
X13747.9	Carbonic anhydrase 6	X	-
X13742.66	IL-22	X	-
X13740.51	sFRP-3	X	X
X13739.3	FLRT1	X	-
X13733.5	IL-12 p40	X	X
X13731.14	C7	X	-
X13730.18	CATC	X	-
X13724.27	FGF-19	X	-
X13720.95	Proteinase-3	X	X
X13717.15	FCN2	X	X
X13712.104	granzyme A	X	-
X13710.6	C1-Esterase Inhibitor	X	-
X13708.56	kallikrein 8	X	-
X13707.27	SPARCL1	X	-
X13693.5	ARMEL	X	-
X13692.154	WISP-1	X	X
X13688.2	CAPSL	X	-
X13686.2	IL-5 Ra	X	X
X13682.47	M-CSF R	X	X
X13678.169	Factor D	X	-
X13624.17	NADK	X	X
X13599.15	RABEK	X	-
X13576.15	Glutathione S-transferase Pi	X	-
X13563.259	ACBD7	X	X
X13552.7	SWP70	X	X
X13543.7	LTB4DH	X	-
X13472.35	HDHD2	X	X
X13460.4	CHAD	X	X
X13438.115	CHRD	X	X
X13427.66	MA1C1	X	X
X13408.23	WFKN2	X	-
X13406.161	CLM6	X	-
X13405.61	ISK2	X	X
X13388.57	NEC1	X	X
X13387.55	EHF	X	-
X13132.14	SEM5A	X	X
X13126.52	DSC2	X	X
X13125.45	Vitronectin	X	-
X13119.26	protein Z inhibitor	X	X
X13118.5	SMOC1	X	X
X13117.232	CHKB	X	-
X13116.25	CD177	X	X
X13113.7	Osteopontin	X	X
X13112.179	FSTL1	X	X
X13102.1	FAM3D	X	X
X13101.60	SOST	X	-
X13095.51	PSP	X	X
X13093.6	SECTM1	X	X
X12968.2	CSRP2	X	-
X12936.38	RLBP1	X	-
X12831.21	TESC	X	X
X12812.25	ACYP2	X	X
X12727.7	FPRP	X	X
X12684.5	ADSV	X	X
X12667.2	GUAD	X	-
X12659.13	GTPB9	X	X
X12646.2	RPE	X	X
X12641.3	I5P2	X	X
X12612.37	PSB1	X	X
X12571.14	ARL3	X	X
X12560.9	NT5C	X	X
X12549.33	PTGD2	X	X
X12534.10	CACO2	X	X
X12524.18	SAT2	X	X
X12513.8	GLTP	X	-
X12504.26	LMOD1	X	-
X12498.12	TX1B3	X	X
X12486.8	GLRX2	X	X
X12475.48	CLIC5	X	X
X12411.60	MAX	X	X
X12399.194	CCD50	X	X
X12396.19	HIBCH	X	X
X12387.7	PDLI4	X	X
X12386.11	AMPB	X	X
X12381.26	CBR1	X	X
X12338.27	EGFLA	X	X
X12008.3	CD7	X	X
X11837.7	GITR	X	-
X11716.28	LRIT2	X	-
X11671.19	BRPF1	X	-
X11646.4	Carbohydrate sulfotransferase 9	X	X
X11633.89	AHSA1	X	-
X11593.21	MIG	X	-
X11547.84	MUSK	X	X
X11531.24	GI24:CD	X	X
X11516.7	FABPL	X	X
X11510.31	Apo L1	X	X
X11487.4	Testican-1	X	-
X11481.25	TIMD3	X	-
X11424.4	FAAA	X	X
X11361.73	TP	X	-
X11333.82	RHG25	X	X
X11318.20	Apo A-V	X	-
X11313.100	PHS	X	X
X11308.8	CR3L4	X	X
X11302.237	TNR	X	X
X11297.54	NOTC2	X	-
X11288.26	NT5C2	X	X
X11287.14	CYB5A	X	X
X11277.23	ATF6	X	X
X11273.176	GSTT2B	X	X
X11266.8	SELPLG	X	X
X11265.8	ALDH1A1	X	X
X11257.1	DHPR	X	X
X11248.43	UROS	X	X
X11246.3	LPLC1	X	-
X11241.8	ARLY	X	X
X11237.49	PCOLCE	X	X
X11227.31	TBL2	X	-
X11219.95	FGFP3	X	X
X11214.40	DNAJB9	X	X
X11212.7	TXNDC5	X	X
X11211.7	TBCE	X	X
X11208.15	NAGPA	X	X
X11200.52	C1QR1	X	-
X11196.31	COL6A3	X	X
X11192.168	TINAGL1	X	X
X11187.11	CL12A	X	X
X11178.21	SVEP1	X	X
X11177.16	KRT5	X	X
X11161.5	SPG20	X	X
X11152.46	kallikrein 13	X	X
X11150.3	Collagen a1(VI)	X	-
X11145.72	KIAA1549L	X	X
X11142.11	ANGL1:C-term	X	X
X11140.56	COL1A1	X	X
X11134.30	MTRF1L	X	X
X11126.102	TRIO	X	X
X11117.2	SPT20	X	X
X11109.56	SVEP1	X	X
X11104.13	YKL-40	X	X
X11103.24	HSPB1	X	X
X11102.22	REG4	X	X
X11098.1	PDXK	X	X
X11067.13	Osteocalcin	X	-
X10977.55	UCMA	X	X
X10974.20	SPINK7	X	X
X10970.3	NAR3	X	-
X10966.1	a2-HS-Glycoprotein	X	-
X10959.125	BET1L	X	X
X10948.14	PLD3	X	X
X10940.25	SRL	X	X
X10938.13	sLFA-3	X	X
X10924.258	NEUFC	X	X
X10917.40	GNGT2	X	X
X10916.44	PLA2R	X	X
X10908.2	GALNT13	X	X
X10907.116	NTM	X	X
X10903.50	STX8	X	X
X10894.25	Secretagogin	X	-
X10892.8	OSMR	X	X
X10851.77	IL27B	X	X
X10835.25	A4GNT	X	X
X10833.64	HHIP	X	X
X10832.24	B4GT6	X	X
X10827.67	LIGO3	X	-
X10818.36	ASM	X	X
X10816.150	PILRA isoform FDF03-M14	X	X
X10815.2	HABP4	X	X
X10809.14	KLRB1	X	X
X10800.15	SERPINH1	X	X
X10798.4	CLM2	X	-
X10781.19	CLC4G	X	X
X10772.21	CSGALNACT2	X	X
X10761.5	TMED2	X	-
X10754.113	PROK2	X	X
X10738.11	fibulin 5	X	-
X10737.96	Serpin B1	X	X
X10722.13	SYK	X	X
X10714.7	ACE	X	X
X10708.3	GON2	X	X
X10702.1	COL28A1	X	X
X10672.75	SFTPB	X	X
X10666.7	GNPTG	X	X
X10630.5	HTATIP2	X	X
X10627.87	APLP2	X	X
X10620.21	PSP-94	X	-
X10618.190	megalin	X	-
X10613.33	CASC4	X	X
X10612.18	PLOD3	X	X
X10605.22	APMAP	X	X
X10603.1	HTN3	X	X
X10589.7	RET1L	X	-
X10576.7	PXDC2:ECD	X	-
X10571.14	MGAT1	X	X
X10569.28	MFAP2	X	-
X10565.19	SLITRK3	X	X
X10561.5	PGLYRP3	X	X
X10558.26	PCDH9	X	X
X10554.23	GLB1	X	X
X10534.40	PARP1	X	X
X10528.2	DPEP1	X	-
X10521.10	MXRA8	X	X
X10514.5	PTGDS	X	X
X10512.13	CSF2RB	X	X
X10511.10	COL6A3	X	X
X10499.1	TMEM106A	X	X
X10490.3	RPN1:CD	X	X
X10479.18	MMP-10	X	-
X10472.53	HVEM	X	-
X10464.6	ANTXR1	X	X
X10462.14	INSL5	X	X
X10451.11	NUCB1	X	X
X10442.1	TM190	X	X
X10440.26	ACAM:ECD	X	X
X10439.57	Alpha-amylase 2B	X	-
X10424.31	NPDC1	X	X
X10420.30	FAIM1	X	-
X10419.1	SCAR5	X	X
X10418.36	STX12	X	X
X10396.6	Mcl-1	X	X
X10391.1	ANGPTL3	X	X
X10382.1	ANGL3	X	-
X10372.18	STAT6	X	X
X10366.11	PDGFRA	X	X
X10361.25	OAS1	X	-
X10346.5	STAT3	X	X
X10336.3	STUB1	X	X
X10088.37	APRT	X	X
X10080.9	EIF2B1	X	X
X10076.1	AP4M1	X	X
X10075.75	ACBD6	X	X
X10070.22	PLCG2	X	X
X10042.8	SGK3	X	X
X10037.98	SIGLEC12	X	X
X10015.119	KCNAB2	X	X
X9995.6	DUT	-	X
X9986.14	NPW	-	X
X9981.18	KIAA1467	-	X
X9964.10	MYZAP	-	X
X9962.1	CDHR5	-	X
X9950.229	LAG3	-	X
X9940.35	DUSP28	-	X
X9931.20	KRT1	-	X
X9916.146	LRRC4B	-	X
X9906.21	SPOCK3	-	X
X9901.28	EGLN1	-	X
X9886.28	XRCC4	-	X
X9876.20	ALDOC	-	X
X9869.28	NFKB1	-	X
X9863.1	TPM4	-	X
X9848.22	CCNH	-	X
X9841.197	PAICS	-	X
X9839.148	TIRAP	-	X
X9838.4	SMAD1	-	X
X9832.33	HGD	-	X
X9829.91	SULT2A1	-	X
X9828.86	LDHC	-	X
X9816.37	ISOC1	-	X
X9790.28	BRSK2	-	X
X9772.153	NLGN2	-	X
X9769.48	DNER	-	X
X9765.4	NDE1	-	X
X9759.13	IDO1	-	X
X9747.48	MARK3	-	X
X9744.139	DNAJA4	-	X
X9719.145	MMP16	-	X
X9715.15	IGSF3	-	X
X9638.2	TIGIT	-	X
X9599.6	PIANP	-	X
X9574.11	BIN1	-	X
X9565.6	PAWR	-	X
X9557.5	MANSC1	-	X
X9545.156	GZMK	-	X
X9525.1	PTK7	-	X
X9484.75	DSG2	-	X
X9478.69	PRPSAP1	-	X
X9468.8	LMAN2	-	X
X9459.7	FAS	-	X
X9449.150	C4BPA	-	X
X9416.77	CPM	-	X
X9398.30	GALP	-	X
X9384.17	CAMP	-	X
X9380.2	PLA2G12B	-	X
X9369.174	LRRC4C	-	X
X9359.9	DLK2	-	X
X9348.1	C1RL	-	X
X9341.1	PDGFD	-	X
X9339.204	FKBP2	-	X
X9335.28	PSG9	-	X
X9329.28	TREML1	-	X
X9322.15	RCN1	-	X
X9314.9	PSG5	-	X
X9313.27	CBLN1	-	X
X9312.8	AZGP1	-	X
X9294.45	MFAP2	-	X
X9267.2	CPA4	-	X
X9263.57	SIAE	-	X
X9256.78	NPTX1	-	X
X9241.40	SIRPG	-	X
X9234.8	TWSG1	-	X
X9233.71	TFPI2	-	X
X9213.24	FTCD	-	X
X9212.22	CTSF	-	X
X9211.19	SERPINF1	-	X
X9201.13	TAGLN2	-	X
X9191.8	TFF2	-	X
X9188.119	CXCL9	-	X
X9183.7	IFNAR1	-	X
X9177.6	FAM3B	-	X
X9172.69	MMP8	-	X
X9126.171	NT5DC3	-	X
X9094.5	CLEC4C	-	X
X9026.40	BTNL8	-	X
X9021.1	HAVCR1	-	X
X9015.1	PRG3	-	X
X9005.16	PLXNA1	-	X
X9002.36	SERPINA11	-	X
X8992.1	TMEM2	-	X
X8983.7	GOLM1	-	X
X8973.23	FCRL4	-	X
X8970.9	RIPK2	-	X
X8963.8	VTI1B	-	X
X8958.51	CHL1	-	X
X8953.47	HDGF	-	X
X8925.25	RRM2B	-	X
X8916.32	STIM1	-	X
X8909.77	GNPDA1	-	X
X8900.28	NEO1	-	X
X8894.80	HNRNPAB	-	X
X8893.29	PARP1	-	X
X8892.14	PEAR1	-	X
X8885.6	CACNA2D3	-	X
X8877.22	EVA1C	-	X
X8866.53	QPCTL	-	X
X8859.51	CA11	-	X
X8842.16	GRAMD1C	-	X
X8841.65	CILP2	-	X
X8814.33	PSAPL1	-	X
X8795.48	TFRC	-	X
X8794.13	DPEP1	-	X
X8786.6	FAM171B	-	X
X8778.3	NOG	-	X
X8768.4	BCL10	-	X
X8759.29	A4GALT	-	X
X8660.5	OLFML3	-	X
X8479.4	MMP10	-	X
X8476.11	CHGA	-	X
X8469.41	IGFBP2	-	X
X8468.19	KLK3	-	X
X8458.111	SNCA	-	X
X8428.102	NTM	-	X
X8427.118	RSPO3	-	X
X8403.18	FASN	-	X
X8402.22	CYTL1	-	X
X8368.102	TNFRSF1B	-	X
X8356.88	OXT	-	X
X8351.17	PRSS57	-	X
X8345.27	GPX7	-	X
X8336.267	GRAMD1C	-	X
X8327.26	DPEP2	-	X
X8325.37	ADH4	-	X
X8323.163	TFF3	-	X
X8304.50	TNFRSF11B	-	X
X8300.82	PEX14	-	X
X8289.8	GPNMB	-	X
X8275.31	PEAR1	-	X
X8274.64	STX7	-	X
X8258.22	UXS1	-	X
X8255.34	MRVI1	-	X
X8250.2	PTPRJ	-	X
X8248.222	SIGLEC14	-	X
X8245.27	ICAM5	-	X
X8243.55	SPINK1	-	X
X8235.48	CHGB	-	X
X8231.122	FLT1	-	X
X8225.86	EPHB2	-	X
X8221.19	MIF	-	X
X8100.15	ADM2	-	X
X8068.43	KIAA1161	-	X
X8065.245	PATE4	-	X
X8053.16	DNAJB14	-	X
X8043.153	COMP	-	X
X8039.41	FAM177A1	-	X
X8035.6	C1orf198	-	X
X8024.64	TPST2	-	X
X8006.12	DNAJB12	-	X
X7999.23	ENTPD1	-	X
X7981.230	B3GALT6	-	X
X7980.72	B3GNT2	-	X
X7970.315	ART3	-	X
X7957.2	SCG3	-	X
X7955.195	ITIH1	-	X
X7948.129	GLTPD2	-	X
X7947.19	ENTHD2	-	X
X7945.10	SEMA6A	-	X
X7935.26	LARGE	-	X
X7933.75	ADAM22	-	X
X7928.183	TPST1	-	X
X7923.41	SEMA4C	-	X
X7918.114	AMY1A	-	X
X7905.30	HP	-	X
X7891.45	UGT1A6	-	X
X7856.51	FAM151A	-	X
X7841.84	ESAM	-	X
X7822.11	HRASLS2	-	X
X7806.33	B4GALT7	-	X
X7784.1	KNG1	-	X
X7779.86	CHST11	-	X
X7769.29	SH3BP2	-	X
X7761.125	CHKB	-	X
X7753.21	HTATIP2	-	X
X7648.9	MYBPC1	-	X
X7228.2	ST6GALNAC6	-	X
X7211.2	RNASE1	-	X
X7208.60	MGAT4C	-	X
X7198.197	FAM20B	-	X
X7191.32	SLMAP	-	X
X7179.69	NFASC	-	X
X7173.141	TMEM132C	-	X
X7163.26	LACRT	-	X
X7140.1	CELA2A	-	X
X7110.2	DNAJB11	-	X
X7089.42	SYT11	-	X
X7081.2	BTN3A1	-	X
X7050.5	NEGR1	-	X
X7049.2	ADAM23	-	X
X7019.13	SEMA7A	-	X
X7009.8	CD72	-	X
X6998.106	ASPH	-	X
X6990.44	SDF2L1	-	X
X6986.17	HS3ST3B1	-	X
X6984.6	IGSF8	-	X
X6969.14	WFDC5	-	X
X6965.19	CNTNAP2	-	X
X6955.68	SNX1	-	X
X6930.95	ST8SIA6	-	X
X6927.7	NDST1	-	X
X6925.26	SNX8	-	X
X6909.40	MGAT2	-	X
X6904.14	LRRTM2	-	X
X6899.37	PCBD2	-	X
X6715.63	ALPPL2	-	X
X6713.4	LRP11	-	X
X6706.18	ALPPL2	-	X
X6620.82	LINGO1	-	X
X6617.12	FCRL6	-	X
X6605.17	IGFALS	-	X
X6580.29	PZP	-	X
X6576.1	ART4	-	X
X6574.11	FAIM3	-	X
X6572.10	LRRTM4	-	X
X6558.5	COLEC10	-	X
X6551.94	SERPINA12	-	X
X6521.35	NPTX2	-	X
X6485.59	IGLL1	-	X
X6478.2	IGLON5	-	X
X6472.40	PMEL	-	X
X6470.19	FBLN1	-	X
X6461.54	APOC3	-	X
X6448.36	SEMA3C	-	X
X6434.18	AOC2	-	X
X6416.8	GKN2	-	X
X6408.2	INHBC	-	X
X6388.21	CCDC126	-	X
X6383.90	TLL1	-	X
X6379.62	ADAMTSL2	-	X
X6375.75	XXYLT1	-	X
X6366.38	TXNDC15	-	X
X6252.62	SCGB3A1	-	X
X6223.5	GUCA2B	-	X
X6151.18	MAP2K3	-	X
X6060.2	PIP	-	X
X6049.64	PTPRS	-	X
X5988.49	TNFSF14	-	X
X5980.55	BOLA3	-	X
X5963.9	DMKN	-	X
X5939.42	TNFSF12	-	X
X5918.5	PSME1	-	X
X5900.11	HINT1	-	X
X5867.60	ARG1	-	X
X5852.6	S100A12	-	X
X5825.49	IFNGR1	-	X
X5803.24	C3	-	X
X5798.3	BID	-	X
X5763.67	DEFB104A	-	X
X5740.17	ROBO1	-	X
X5734.13	PVRL4	-	X
X5704.74	GZMM	-	X
X5688.65	CBLN4	-	X
X5687.5	PRKCSH	-	X
X5671.1	CTRB1	-	X
X5663.18	PF4V1	-	X
X5649.83	PSG4	-	X
X5638.23	COLGALT1	-	X
X5637.81	NTNG1	-	X
X5636.10	MFAP4	-	X
X5632.6	CRTAC1	-	X
X5631.83	MLN	-	X
X5615.62	FAM172A	-	X
X5610.32	FAM171A1	-	X
X5609.92	FAM19A5	-	X
X5604.30	HPSE	-	X
X5598.3	GREM2	-	X
X5593.11	PDIA5	-	X
X5586.66	MINPP1	-	X
X5542.22	NRP1	-	X
X5532.53	FGFR1	-	X
X5509.7	EGF	-	X
X5478.50	FOLH1	-	X
X5475.10	PRKCB	-	X
X5465.32	HS6ST1	-	X
X5463.22	GAS1	-	X
X5462.62	FCN3	-	X
X5459.33	CST1	-	X
X5452.71	ASGR1	-	X
X5451.1	ALCAM	-	X
X5443.62	NPPA	-	X
X5404.53	TNFRSF21	-	X
X5392.73	FAS	-	X
X5353.89	IL1RN	-	X
X5346.24	CPNE1	-	X
X5339.49	S100A9	-	X
X5337.64	CD86	-	X
X5316.54	F2	-	X
X5301.7	CCL11	-	X
X5275.28	VAV1	-	X
X5256.86	PDE5A	-	X
X5227.60	PDK1	-	X
X5223.59	GCKR	-	X
X5196.7	NMT1	-	X
X5139.32	UNC5C	-	X
X5134.52	HAVCR2	-	X
X5128.53	SLAMF6	-	X
X5124.69	ICAM5	-	X
X5121.3	SEMA6B	-	X
X5116.62	ROBO2	-	X
X5111.15	NRXN3	-	X
X5109.24	NRCAM	-	X
X5108.72	NOTCH3	-	X
X5107.7	NOTCH1	-	X
X5105.2	RTN4R	-	X
X5103.30	CD200R1	-	X
X5092.51	JAG1	-	X
X5089.11	IL7R	-	X
X5087.5	IL22RA2	-	X
X5085.18	IL20RA	-	X
X5066.134	CD300C	-	X
X5063.12	CD244	-	X
X5029.3	FAP	-	X
X5028.59	CD163	-	X
X5021.13	PPA1	-	X
X5018.68	PRDX6	-	X
X5012.67	AK1	-	X
X5006.71	MAPK13	-	X
X5005.4	MAPK12	-	X
X5000.52	LGALS3BP	-	X
X4990.87	GP1BA	-	X
X4989.7	FGG	-	X
X4982.54	PI3	-	X
X4978.54	DBNL	-	X
X4969.2	CA1	-	X
X4962.52	CDNF	-	X
X4961.17	ANXA2	-	X
X4960.72	ANXA1	-	X
X4911.49	GSTP1	-	X
X4908.6	ENG	-	X
X4900.8	C3	-	X
X4886.3	CCL7	-	X
X4878.3	F10	-	X
X4867.15	VEGFA	-	X
X4866.59	NTRK2	-	X
X4775.34	GSN	-	X
X4771.10	SMPDL3A	-	X
X4763.31	AFM	-	X
X4706.17	EPB41	-	X
X4568.17	SLITRK5	-	X
X4563.61	PLCG1	-	X
X4548.4	FUT3	-	X
X4534.10	PRSS22	-	X
X4499.21	PDGFA	-	X
X4480.59	C3	-	X
X4479.14	SERPING1	-	X
X4471.50	TGM3	-	X
X4469.78	CHST15	-	X
X4468.21	SPHK2	-	X
X4467.49	SPARCL1	-	X
X4464.10	SIGLEC1	-	X
X4455.89	MFGE8	-	X
X4440.15	FCRL3	-	X
X4430.44	COLEC11	-	X
X4413.3	SLPI	-	X
X4355.13	DAPK2	-	X
X4337.49	CRP	-	X
X4332.6	CLEC1B	-	X
X4324.33	CST2	-	X
X4314.12	DCTPP1	-	X
X4294.16	SPHK1	-	X
X4278.14	P4HB	-	X
X4276.10	PEBP1	-	X
X4250.23	NSFL1C	-	X
X4249.64	NME2	-	X
X4232.19	IGF1R	-	X
X4220.39	FER	-	X
X4209.60	VTA1	-	X
X4162.54	TF	-	X
X4158.54	PLAU	-	X
X4157.2	F2	-	X
X4155.3	TNC	-	X
X4151.6	PLG	-	X
X4145.58	NTF3	-	X
X4141.79	CXCL10	-	X
X4133.54	GZMB	-	X
X4131.72	FN1	-	X
X4127.75	C6	-	X
X3905.62	UBE2N	-	X
X3890.8	LDHB	-	X
X3866.7	SBDS	-	X
X3855.56	PRDX1	-	X
X3853.56	MDH1	-	X
X3852.19	DNAJB1	-	X
X3848.14	GAPDH	-	X
X3835.11	TLR2	-	X
X3831.21	PTEN	-	X
X3825.18	MAPK8	-	X
X3810.50	FGR	-	X
X3807.1	FGF23	-	X
X3806.55	EPHA5	-	X
X3803.10	CST5	-	X
X3799.11	CA3	-	X
X3795.6	ADAM9	-	X
X3719.2	CDKN1B	-	X
X3710.49	PLG	-	X
X3708.62	A2M	-	X
X3640.14	LRPAP1	-	X
X3630.27	CADM3	-	X
X3616.3	GNS	-	X
X3607.71	DKK3	-	X
X3605.77	MASP1	-	X
X3581.53	AHSG	-	X
X3554.24	ADIPOQ	-	X
X3535.84	DKK1	-	X
X3516.60	CXCL12	-	X
X3508.78	CCL22	-	X
X3499.77	IL17B	-	X
X3488.64	CAT	-	X
X3481.87	XPNPEP1	-	X
X3474.19	THBS1	-	X
X3470.1	SELE	-	X
X3449.58	SERPINA4	-	X
X3445.53	IL15RA	-	X
X3440.7	GZMA	-	X
X3435.53	FN1	-	X
X3434.34	FN1	-	X
X3420.21	CA13	-	X
X3419.49	CAMK2D	-	X
X3415.61	IBSP	-	X
X3403.1	TPSB2	-	X
X3391.10	PIK3CG	-	X
X3389.7	SERPINA5	-	X
X3378.49	KLK7	-	X
X3363.31	CSK	-	X
X3352.80	CA6	-	X
X3348.49	BMP1	-	X
X3344.60	SERPINC1	-	X
X3343.1	ACY1	-	X
X3339.33	THBS2	-	X
X3331.8	RGMB	-	X
X3329.14	PGLYRP1	-	X
X3326.58	CADM1	-	X
X3322.52	LRIG3	-	X
X3320.49	IGFBP7	-	X
X3313.21	FCN2	-	X
X3310.62	FCGR2B	-	X
X3309.2	FCGR2A	-	X
X3305.6	DLL4	-	X
X3302.58	CST7	-	X
X3298.52	CNTN4	-	X
X3285.23	C1R	-	X
X3280.49	ACAN	-	X
X3235.50	WFIKKN2	-	X
X3221.54	SFRP1	-	X
X3213.65	NID1	-	X
X3210.1	METAP1	-	X
X3206.4	LYVE1	-	X
X3204.2	LTA4H	-	X
X3199.54	KLK12	-	X
X3195.50	GNLY	-	X
X3171.57	APP	-	X
X3151.6	IL2RA	-	X
X3132.1	VEGFC	-	X
X3077.66	F10	-	X
X3073.51	IL18BP	-	X
X3060.43	C9	-	X
X3054.3	HP	-	X
X3045.72	PTN	-	X
X3044.3	CCL18	-	X
X3043.49	SPARC	-	X
X3041.55	MRC2	-	X
X3040.59	CCL3	-	X
X3038.9	CXCL11	-	X
X3033.57	LGALS2	-	X
X3029.52	CD209	-	X
X3025.50	FGF2	-	X
X3024.18	SERPINF2	-	X
X3009.3	TGFBR3	-	X
X2999.6	LSAMP	-	X
X2993.1	IL18RAP	-	X
X2985.35	CXCL1	-	X
X2982.82	LGALS4	-	X
X2979.8	CXCL5	-	X
X2974.61	CNTN1	-	X
X2973.15	CD36	-	X
X2972.57	BMP7	-	X
X2968.61	TNFSF15	-	X
X2962.50	PTHLH	-	X
X2950.57	IGFBP4	-	X
X2946.52	CFD	-	X
X2890.59	CCL28	-	X
X2888.49	C7	-	X
X2879.9	SERPINA3	-	X
X2864.2	MAP2K1	-	X
X2855.49	MAPK3	-	X
X2851.63	C5	-	X
X2837.3	MET	-	X
X2836.68	LCN2	-	X
X2834.54	KLK8	-	X
X2827.23	CX3CL1	-	X
X2819.23	CDH5	-	X
X2797.56	APOB	-	X
X2783.18	CCL3L1	-	X
X2780.35	LTF	-	X
X2778.10	IL22	-	X
X2771.35	IGFBP1	-	X
X2754.50	C3	-	X
X2750.3	APOA1	-	X
X2743.5	SHH	-	X
X2741.22	SIGLEC6	-	X
X2700.56	PROS1	-	X
X2697.7	PF4	-	X
X2683.1	C3	-	X
X2665.26	TNFRSF17	-	X
X2658.27	NTRK3	-	X
X2654.19	TNFRSF1A	-	X
X2647.66	GDI2	-	X
X2644.11	PRKCA	-	X
X2632.5	IL12RB1	-	X
X2620.4	IL6ST	-	X
X2617.56	ERBB3	-	X
X2615.60	EFNA5	-	X
X2611.72	TYRO3	-	X
X2609.59	CST3	-	X
X2602.2	ANGPT2	-	X
X2597.8	VEGFA	-	X
X2580.83	MPO	-	X
X2579.17	MMP9	-	X
X2567.5	CFI	-	X
X2516.57	CCL21	-	X
X2515.14	GFRA2	-	X
X2480.58	TIMP3	-	X
X2474.54	APCS	-	X
X2436.49	CXCL16	-	X
X2421.7	BDNF	-	X
X2381.52	C5	-	X
X2212.69	PLAT	-	X
X2192.63	CCL27	-	X
X19637.9	CRH	-	X
X19635.69	FGL2	-	X
X19631.13	KNG1	-	X
X19622.7	INHBA	-	X
X19617.5	PTGR1	-	X
X19615.213	NT5C3A	-	X
X19614.8	TCN1	-	X
X19606.28	IHH	-	X
X19602.36	JUND	-	X
X19581.15	IGFBP5	-	X
X19578.19	DOK2	-	X
X19563.3	SEZ6L	-	X
X19561.216	PLXND1	-	X
X19560.23	PLXNA4	-	X
X19523.215	PARK7	-	X
X19504.22	DTYMK	-	X
X19496.1	NPL	-	X
X19488.1	PDCD6	-	X
X19482.11	HDHD3	-	X
X19448.104	UPP1	-	X
X19437.61	VEGFA	-	X
X19383.131	CINP	-	X
X19376.74	NNMT	-	X
X19372.7	MDGA2	-	X
X19338.3	LZIC	-	X
X19293.6	VPS26A	-	X
X19289.29	UROD	-	X
X19273.3	GSR	-	X
X19266.35	G3BP1	-	X
X19262.219	ACADVL	-	X
X19251.56	SRGN	-	X
X19241.31	RBP5	-	X
X19238.12	GLUL	-	X
X19236.24	SUB1	-	X
X19233.75	ATOX1	-	X
X19230.12	GSTT1	-	X
X19223.6	RAB1A	-	X
X19207.119	ADK	-	X
X19197.95	ACAT1	-	X
X19194.9	DTD1	-	X
X19188.21	NAP1L4	-	X
X19187.21	STAMBP	-	X
X19183.164	RPL12	-	X
X19176.27	FAM49B	-	X
X19154.41	SERPINE2	-	X
X19153.53	MPPED2	-	X
X19150.20	PRPSAP2	-	X
X19136.22	ALDH6A1	-	X
X19129.15	MTHFSD	-	X
X19124.9	UBLCP1	-	X
X19117.3	PPP1R14A	-	X
X19115.13	CMBL	-	X
X19113.66	SH3BGRL2	-	X
X18934.50	TGM2	-	X
X18933.4	TGM4	-	X
X18930.28	SLIT2	-	X
X18918.86	PDE4A	-	X
X18917.53	AMY2A	-	X
X18896.23	HS6ST3	-	X
X18891.98	GBP2	-	X
X18884.22	DNAJB4	-	X
X18882.7	CLSTN2	-	X
X18880.81	COL3A1	-	X
X18878.15	GREM1	-	X
X18876.77	CHST4	-	X
X18875.125	COL2A1	-	X
X18873.8	CEACAM8	-	X
X18839.24	TG	-	X
X18832.65	SAA2	-	X
X18458.4	PTGES2	-	X
X18435.40	UBXN2B	-	X
X18432.32	RALB	-	X
X18417.3	AS3MT	-	X
X18408.26	ARF4	-	X
X18401.18	ALKBH3	-	X
X18396.10	AES	-	X
X18387.7	ST13	-	X
X18386.36	GLRX	-	X
X18382.109	COMT	-	X
X18381.16	ALDH2	-	X
X18343.10	DECR2	-	X
X18337.4	GMDS	-	X
X18332.17	CPLX1	-	X
X18321.38	MTHFD2	-	X
X18315.38	RTP4	-	X
X18312.68	NDRG3	-	X
X18310.26	SEPW1	-	X
X18307.71	PPA2	-	X
X18295.102	GRHPR	-	X
X18289.16	CCL15	-	X
X18244.1	ANXA7	-	X
X18243.9	CMPK1	-	X
X18241.18	CPOX	-	X
X18222.34	SH3GLB2	-	X
X18220.141	SRA1	-	X
X18218.48	CNRIP1	-	X
X18215.5	THG1L	-	X
X18214.2	GCLM	-	X
X18213.30	UBE2F	-	X
X18206.18	ADH6	-	X
X18198.51	HBQ1	-	X
X18197.97	CKMT2	-	X
X18185.118	ALDOB	-	X
X18183.3	LDLRAP1	-	X
X18181.2	TSSC4	-	X
X18180.58	RTN4IP1	-	X
X18175.65	VAT1	-	X
X18174.79	PDCD6IP	-	X
X18172.71	ASF1A	-	X
X18162.167	IRAK4	-	X
X17856.23	NT5M	-	X
X17843.30	PPCS	-	X
X17836.17	S100A16	-	X
X17832.12	IDI2	-	X
X17828.3	S100A14	-	X
X17821.20	NMT2	-	X
X17814.8	BPNT1	-	X
X17802.4	NANS	-	X
X17799.9	PGLS	-	X
X17791.25	HPCAL1	-	X
X17787.1	ECHS1	-	X
X17786.5	GGPS1	-	X
X17783.9	MMAB	-	X
X17781.191	MAP1LC3A	-	X
X17777.31	SDSL	-	X
X17776.15	PECR	-	X
X17773.26	NAPG	-	X
X17769.28	PCNP	-	X
X17765.3	SNUPN	-	X
X17764.108	RHOC	-	X
X17761.2	NUDT5	-	X
X17756.69	DCTD	-	X
X17755.5	UGDH	-	X
X17751.68	CRYBB1	-	X
X17746.77	FIS1	-	X
X17739.1	HADH	-	X
X17738.7	CRNN	-	X
X17737.7	IVD	-	X
X17726.3	SAR1A	-	X
X17724.3	WWOX	-	X
X17712.7	IDI1	-	X
X17706.4	PPP1R1A	-	X
X17702.53	UGT1A1	-	X
X17698.15	WBP2	-	X
X17694.32	PSME2	-	X
X17686.27	TBCB	-	X
X17685.9	APOA4	-	X
X17677.47	CD160	-	X
X17675.17	ACOT13	-	X
X17672.184	GIF	-	X
X17515.6	HSPA13	-	X
X17514.48	RAB21	-	X
X17490.4	SH3BGRL3	-	X
X17474.106	YEATS4	-	X
X17466.72	ACSF2	-	X
X17453.34	CP	-	X
X17435.43	ETFA	-	X
X17419.17	TES	-	X
X17410.5	CETN3	-	X
X17408.2	PMM1	-	X
X17403.14	ACADSB	-	X
X17396.23	ADH1A	-	X
X17391.10	RBM17	-	X
X17384.110	PFKM	-	X
X17383.4	STARD5	-	X
X17370.186	ABHD10	-	X
X17357.33	SEPSECS	-	X
X17345.12	ZADH2	-	X
X17343.6	SNPH	-	X
X17333.20	ACADM	-	X
X17332.3	ADPRHL2	-	X
X17331.138	KREMEN1	-	X
X17327.3	CNPY3	-	X
X17325.10	GUK1	-	X
X17320.19	AASDHPPT	-	X
X17231.1	LCP1	-	X
X17210.2	TCL1A	-	X
X17161.1	DDOST	-	X
X17156.72	DCLK1	-	X
X17151.84	IRF3	-	X
X17148.7	BLVRB	-	X
X17138.8	GSTA1	-	X
X16915.153	SEMA4A	-	X
X16908.5	OMG	-	X
X16900.29	MDGA1	-	X
X16892.23	ENPP2	-	X
X16882.27	PHPT1	-	X
X16856.79	MAPRE2	-	X
X16851.50	SCO2	-	X
X16836.1	CFHR3	-	X
X16828.8	COL6A1	-	X
X16823.75	APOL3	-	X
X16809.1	NME4	-	X
X16805.5	PDE5A	-	X
X16785.45	DEFA5	-	X
X16751.15	NPPB	-	X
X16610.13	LRP10	-	X
X16609.106	KIRREL2	-	X
X16605.2	C1QTNF9	-	X
X16599.38	GPN1	-	X
X16596.25	GLRX3	-	X
X16594.44	FAIM	-	X
X16323.8	NRXN3	-	X
X16318.12	ACVRL1	-	X
X16307.22	UNC5D	-	X
X16304.6	LGR4	-	X
X16302.11	BPIFA2	-	X
X16300.4	TREM2	-	X
X16296.43	LGR5	-	X
X16292.288	GIP	-	X
X16288.17	EPHA4	-	X
X16079.2	TEC	-	X
X16074.12	GRAP2	-	X
X16049.43	OLR1	-	X
X16035.8	FLT4	-	X
X16015.19	GPT	-	X
X15653.9	COL10A1	-	X
X15640.54	TAGLN	-	X
X15636.49	SORCS1	-	X
X15633.6	RBP4	-	X
X15622.13	OPCML	-	X
X15620.4	NLGN1	-	X
X15610.72	LAP3	-	X
X15604.18	MAPK9	-	X
X15603.20	ITGA2	-	X
X15596.7	HEXIM1	-	X
X15594.47	HTRA1	-	X
X15589.1	GC	-	X
X15587.20	FOLR2	-	X
X15585.304	FBLN5	-	X
X15583.18	FCRLB	-	X
X15573.110	NCAN	-	X
X15566.10	CNN1	-	X
X15565.102	MUC16	-	X
X15559.5	ANTXR2	-	X
X15556.49	AMY2B	-	X
X15542.19	CKMT1A	-	X
X15540.6	VIM	-	X
X15539.15	SLITRK1	-	X
X15535.3	PRSS27	-	X
X15533.97	MSR1	-	X
X15529.33	CSRP1	-	X
X15525.294	ADH1C	-	X
X15523.9	ALAD	-	X
X15522.2	GLIPR2	-	X
X15521.4	CLSTN1	-	X
X15511.37	NPTXR	-	X
X15506.34	LRP12	-	X
X15503.20	LEFTY2	-	X
X15494.11	FGFBP1	-	X
X15491.20	CD248	-	X
X15482.12	A2ML1	-	X
X15481.45	CAMP	-	X
X15475.4	PLTP	-	X
X15453.3	AMBP	-	X
X15447.45	SORD	-	X
X15444.45	SERPINB4	-	X
X15441.6	GM2A	-	X
X15440.57	PCSK2	-	X
X15435.4	PNP	-	X
X15427.35	LOXL3	-	X
X15417.3	SERPINB5	-	X
X15414.316	LDHA	-	X
X15391.114	GAS6	-	X
X15387.44	NRP2	-	X
X15386.7	FABP4	-	X
X15367.38	BPIFB1	-	X
X15364.101	APOC1	-	X
X15363.32	APOA5	-	X
X15343.337	KNG1	-	X
X15339.32	CFL2	-	X
X15333.11	SDF2	-	X
X15326.64	GBP1	-	X
X15324.58	FTL	-	X
X15322.35	CRADD	-	X
X15321.8	CPLX2	-	X
X15316.262	TXNL4B	-	X
X15308.108	VWC2	-	X
X15305.7	SCGN	-	X
X15304.1	REG3A	-	X
X15300.66	CCDC134	-	X
X15298.199	NETO1	-	X
X14688.6	PTPN7	-	X
X14684.17	CAPN2	-	X
X14655.1	DNAJC17	-	X
X14636.25	HRSP12	-	X
X14623.26	SUMO3	-	X
X14271.23	RAB6B	-	X
X14205.6	HEXIM2	-	X
X14204.55	FOXJ2	-	X
X14203.3	ANXA7	-	X
X14156.33	YWHAB	-	X
X14151.4	ISG15	-	X
X14134.49	AMIGO2	-	X
X14131.37	EFNB2	-	X
X14114.18	PIANP	-	X
X14112.40	RELT	-	X
X14106.46	RAP1GDS1	-	X
X14101.2	CNTFR	-	X
X14094.29	HBEGF	-	X
X14090.23	DEF6	-	X
X14088.38	IGFBP6	-	X
X14067.6	PKP2	-	X
X14066.49	MAGI2	-	X
X14047.78	BDNF	-	X
X14009.65	TNFAIP3	-	X
X14006.36	GNMT	-	X
X13998.26	ADSSL1	-	X
X13992.12	NSF	-	X
X13988.67	NMRAL1	-	X
X13986.6	LANCL1	-	X
X13982.33	RGS18	-	X
X13973.62	TTL	-	X
X13972.4	HSD17B14	-	X
X13969.24	KPNA6	-	X
X13959.7	LAP3	-	X
X13954.9	GNPNAT1	-	X
X13947.371	NUDT12	-	X
X13944.3	SULT1A3	-	X
X13943.38	DPY30	-	X
X13940.19	IFI16	-	X
X13934.3	MCF2L	-	X
X13931.22	PSMD9	-	X
X13930.3	APOBEC3G	-	X
X13738.8	INHBA	-	X
X13719.19	PAK4	-	X
X13704.5	HMGCS2	-	X
X13700.10	ANXA2	-	X
X13697.51	GPD1	-	X
X13676.46	INHBB	-	X
X13671.40	ELANE	-	X
X13669.6	FGFR3	-	X
X13666.222	CA10	-	X
X13657.2	PNKP	-	X
X13642.90	IFIT3	-	X
X13632.10	ZYX	-	X
X13622.16	PPP2R5A	-	X
X13621.31	AP2A2	-	X
X13603.7	RFESD	-	X
X13597.20	RAB31	-	X
X13590.1	REXO2	-	X
X13580.2	UAP1	-	X
X13578.98	ABLIM3	-	X
X13545.97	EIF1AD	-	X
X13544.9	HMHA1	-	X
X13536.56	POLI	-	X
X13519.112	ARHGEF25	-	X
X13488.3	ARFIP1	-	X
X13481.24	TCEA2	-	X
X13473.55	ITPKA	-	X
X13465.5	RCAN1	-	X
X13463.1	PXDN	-	X
X13450.49	USP8	-	X
X13434.172	PARVA	-	X
X13423.94	FAM213A	-	X
X13416.8	TMEM132D	-	X
X13397.88	DEFB4A	-	X
X13384.110	FH	-	X
X13381.49	B4GALT1	-	X
X13242.134	SHANK3	-	X
X13133.73	LTBP4	-	X
X13130.150	HK2	-	X
X13124.20	ISLR2	-	X
X13123.3	FLRT3	-	X
X13122.19	FLRT2	-	X
X13114.50	LUM	-	X
X13109.82	NEGR1	-	X
X13107.9	LYPD3	-	X
X13094.75	RSPO3	-	X
X13090.17	S100A6	-	X
X13068.139	CCS	-	X
X13059.33	RFK	-	X
X13044.5	TSG101	-	X
X12990.39	MAP3K3	-	X
X12940.35	ALDH3B1	-	X
X12893.159	IFI16	-	X
X12859.33	ECI2	-	X
X12855.16	CASS4	-	X
X12851.5	POLM	-	X
X12820.1	GRAP	-	X
X12813.18	EHBP1	-	X
X12801.33	IRF2	-	X
X12799.65	DNAJC27	-	X
[truncated: 98 more rows]

## Sheet: Supp. Table 2
Supplementary Table 2. Association of the 46 cerebrospinal fluid-proteins associated with MRI-markers of cerebral small vessel disease using Mendelian randomization
	WMH			WM-PVS			BG-PVS			HIP-PVS
	beta	se	FDR-pval	beta	se	FDR-pval	beta	se	FDR-pval	beta	se	FDR-pval
ACOX1	0.193	0.021	4.89e-18	0.02	0.013	0.61	-0.006	0.013	0.937298	0.014	0.013	0.887
PSMP	0.046	0.008	3.76e-06	0.013	0.006	0.354	0.008	0.005	0.736455	0.004	0.005	0.913
BT3A2	0.039	0.008	0.000116	0.009	0.005	0.501	0.009	0.005	0.66103	-0.014	0.005	0.166
Apo E2	0.12	0.025	0.000258	0.005	0.013	0.935	-0.032	0.013	0.313473	0.006	0.013	0.961
Apo E	0.189	0.042	0.000728	0.006	0.015	0.935	-0.028	0.024	0.823384	0.004	0.015	0.971
Tenascin	0.029	0.007	0.000728	-0.001	0.004	0.974	-0.003	0.005	0.913682	-0.008	0.004	0.533
ARSB	0.02	0.005	0.00158	0.007	0.004	0.506	0.003	0.003	0.857299	0.005	0.003	0.619
BT3A3	0.128	0.031	0.00235	0.022	0.013	0.526	0.013	0.025	0.930557	-0.019	0.013	0.689
PILRA-M14	0.014	0.004	0.0126	-0.008	0.002	0.00477	0.004	0.002	0.445003	0.003	0.002	0.669
PILRA-deltaTM	0.014	0.004	0.0146	-0.008	0.002	0.00327	0.004	0.002	0.39468	0.003	0.002	0.713
TIMD3	0.03	0.008	0.0182	0.006	0.006	0.818	0.009	0.007	0.799557	-0.008	0.006	0.797
LTF	-0.019	0.004	2.73e-05	-0.003	0.002	0.785	0.005	0.003	0.672532	-0.002	0.002	0.839
TLR1:ECD	-0.022	0.004	0.000116	-0.005	0.003	0.433	-0.003	0.003	0.8993	-0.002	0.003	0.943
TFPI	-0.177	0.038	0.000335	-0.06	0.024	0.295	0.024	0.024	0.878915	0.028	0.024	0.825
TM190	-0.026	0.006	0.000379	0.001	0.003	0.959	-0.007	0.003	0.313473	-0.003	0.003	0.873
PLA2R	-0.017	0.004	0.000619	0.002	0.002	0.838	0.001	0.002	0.95164	-0.007	0.002	0.153
EPO	-0.06	0.015	0.00318	0.012	0.015	0.849	0.014	0.008	0.672532	0.015	0.009	0.614
BT2A1	-0.071	0.018	0.00371	-0.012	0.011	0.79	-0.022	0.01	0.445003	0.014	0.011	0.755
HPLN1	-0.019	0.005	0.00492	0.003	0.003	0.79	0.005	0.003	0.60973	-0.002	0.003	0.959
PRSS8	-0.05	0.013	0.00973	-0.011	0.008	0.668	-0.006	0.008	0.90771	0.007	0.008	0.943
AMD	-0.051	0.014	0.0116	-0.002	0.006	0.943	-0.001	0.006	0.986779	-0.007	0.008	0.928
PPAC	-0.018	0.005	0.0249	-0.004	0.003	0.695	0	0.003	0.982235	0	0.003	0.98
CTSS	-0.027	0.008	0.037	0.011	0.005	0.325	0.012	0.004	0.267758	0.004	0.006	0.961
CTSB	-0.027	0.008	0.0446	-0.002	0.003	0.851	-0.014	0.003	0.0079948	-0.009	0.003	0.27
HBD-1	0.003	0.004	0.858	0.003	0.003	0.785	0.011	0.002	0.0079948	-0.003	0.003	0.825
COL6A1	0	0.004	0.987	-0.001	0.002	0.902	0.008	0.002	0.028842	-0.004	0.002	0.622
PTPA	-0.017	0.032	0.885	0.021	0.02	0.818	-0.075	0.02	0.028842	-0.009	0.02	0.961
IL-6	-0.001	0.009	0.987	-0.006	0.005	0.768	0.003	0.005	0.930557	-0.023	0.005	0.00648
TPSNR	0.006	0.003	0.492	0	0.002	0.959	-0.003	0.002	0.68069	-0.008	0.002	0.00648
COCH	0.002	0.009	0.964	0	0.005	0.992	-0.003	0.005	0.913682	-0.021	0.005	0.0138
BGAT	0.006	0.005	0.66	0.011	0.002	8.62e-07	-0.004	0.002	0.381719	0.006	0.002	0.11
Cystatin M	-0.009	0.01	0.757	0.017	0.003	4.35e-05	0.01	0.003	0.15916	-0.002	0.003	0.961
ERO1B	-0.007	0.008	0.811	0.029	0.005	4.35e-05	0.001	0.005	0.961517	0.005	0.005	0.863
NET4	-0.013	0.007	0.476	0.022	0.004	7.13e-05	-0.011	0.004	0.313473	0.005	0.004	0.822
TECTB	-0.024	0.01	0.261	0.023	0.005	0.0032	0.008	0.013	0.913682	0.007	0.005	0.784
CRBS	-0.009	0.038	0.958	0.098	0.024	0.00595	0.038	0.024	0.68069	-0.016	0.025	0.961
BCL7A	-0.006	0.009	0.851	0.02	0.005	0.00595	0.002	0.005	0.934922	0.009	0.008	0.818
GPNMB:CD	-0.024	0.014	0.485	0.021	0.006	0.0236	-0.01	0.006	0.598476	-0.002	0.006	0.961
SERPIND1	-0.056	0.03	0.399	0.066	0.019	0.0441	-0.007	0.019	0.950096	0.03	0.019	0.669
GPNMB:ECD	-0.014	0.008	0.455	0.012	0.004	0.0441	-0.004	0.004	0.855259	0.003	0.004	0.961
HIBCH	-0.009	0.008	0.719	0.016	0.005	0.0441	0.01	0.005	0.515487	0.016	0.005	0.0927
PCSK9	-0.001	0.01	0.987	0.019	0.006	0.0441	0.014	0.006	0.313473	0.003	0.006	0.961
AP4A	-0.006	0.006	0.773	-0.013	0.003	0.00247	0.002	0.003	0.923086	-0.008	0.003	0.392
FcRIIIa	-0.004	0.005	0.775	-0.008	0.002	0.0188	-0.003	0.002	0.790989	-0.001	0.002	0.961
NovH	0.0121989	0.00958105	0.64	0.0209478	0.00524354	0.00595	-0.00266267	0.00511464	0.930557	0.0105507	0.00526461	0.533
KTEL1	0.00406768	0.00730042	0.88	-0.0175026	0.00468953	0.016	-0.00456512	0.004533	0.878915	-0.00140822	0.00472298	0.971
Only results of the Inverse Variance Weighted analysis using 2SMR are presented. Each protein is significantly associated with at least one MRI-marker (FDR – Benjamin Hochberg; p<0.05). WMH: White matter hyperintensities, WM-PVS: white matter perivascular space burden, BG-PVS: basal ganglia perivascular space burden, HIP-PVS: hippocampus perivascular space burden. Bold proteins are significant at…

## Sheet: Supp. Table 3
Supplementary Table 3. Detailed results of cerebrospinal fluid cis-pQTL mendelian randomization with MRI-markers of cerebral small vessel disease, including sensitivity analyses: white matter hyperintensities (WMH) and perivascular spaces burden (PVS) in basal ganglia (BG), hippocampus (HIP) and white matter (WM).
					Primary MR analysis						Sensitivity analysis
					IVW or Wald ratio						Colocalization		Heterogeneity: Cochran			Pleiotropy: Egger			MR-Egger			Weighted median			MR-PRESSO						Bidirectional MR
Phenotype	Protein	Uniprot	EntrezGene	Method	beta	se	pvalue	FDR-pvalue	Fstat	Nsnp	COLOC PP	SuSiE	Q	Q_df	Q_pval	egger_intercept	se	pval	beta	se	pvalue	beta	se	pvalue	MR-PRESSO global test (unadj.)	Causal Estimate	Sd	P-value	Nb outlier	Distorsion Test	beta	se	pvalue	FDR-pvalue
WMH	ACOX1	Q15067	ACOX1	Wald ratio	0.192976	0.0205146	5.1157e-21	4.89472e-18	99.7224	1	7.41e-13	0	-	-	-	-	-	-	-	-	-	-	-	-	-	-	-	-	-	-	0.0420715	0.195091	0.82926	0.954783
WMH	PSMP	Q1L6U9	MSMP	Inverse variance weighted	0.0457915	0.00793425	7.86264e-09	3.75708e-06	147.226	9	-	-	7.35411	8	0.498953	0.0111124	0.00712982	0.163055	0.0130975	0.0224271	0.577544	0.0457254	0.00991747	4.01533e-06	0.5244	0.0457915	0.00760722	0.000316454	0	-	0.00663289	0.125131	0.957726	0.958
WMH	LTF	P02788	LTF	Inverse variance weighted	-0.018919	0.0035333	8.58003e-08	2.73416e-05	311.166	23	-	-	15.8913	22	0.821241	0.00082039	0.00299344	0.786715	-0.0204207	0.00651987	0.00503634	-0.0182735	0.00474037	0.00011579	0.8605	-0.018919	0.00300296	2.43322e-06	0	-	0.103606	0.128681	0.420742	0.954783
WMH	BT3A2	P78410	BTN3A2	Inverse variance weighted	0.0393014	0.00781513	4.9334e-07	0.00011625	103.059	5	-	-	2.11608	4	0.714419	-0.000951348	0.00479587	0.855439	0.0412693	0.0126289	0.046853	0.0390058	0.00882379	9.84591e-06	0.8268	0.0393014	0.00568423	0.00229586	0	-	-0.284935	0.145642	0.0504171	0.8376
WMH	TLR1:ECD	Q15399	TLR1	Inverse variance weighted	-0.0216851	0.00434698	6.08334e-07	0.00011625	207.889	14	-	-	8.72366	13	0.793479	0.00659659	0.00436985	0.157026	-0.0335196	0.00896415	0.0028256	-0.024482	0.00564382	1.4389e-05	0.8011	-0.0216851	0.00356095	3.84374e-05	0	-	-0.0291976	0.176076	0.868295	0.954783
WMH	Apo E2	P02649	APOE	Wald ratio	0.120078	0.0250365	1.61771e-06	0.00025812	149.028	1	0.9948	0.999	-	-	-	-	-	-	-	-	-	-	-	-	-	-	-	-	-	-	0.0807991	0.13376	0.545804	0.954783
WMH	TFPI	P10646	TFPI	Wald ratio	-0.177296	0.0376276	2.45461e-06	0.0003346	47.2958	1	0.5999	0.148	-	-	-	-	-	-	-	-	-	-	-	-	-	-	-	-	-	-	-0.0636413	0.189489	0.736978	0.954783
WMH	TM190	Q8WZ59	TMEM190	Inverse variance weighted	-0.0262786	0.0056397	3.16863e-06	0.000378815	244.734	9	-	-	6.16907	8	0.6283	0.00289952	0.00657169	0.672365	-0.0317927	0.0137112	0.0534929	-0.0266182	0.0069016	0.000114874	0.7282	-0.0262786	0.00495246	0.000722982	0	-	0.0136473	0.127605	0.914829	0.954783
WMH	PLA2R	Q13018	PLA2R1	Inverse variance weighted	-0.0174633	0.00385294	5.83009e-06	0.000619276	162.894	26	-	-	22.7444	25	0.592486	-0.00272294	0.0045542	0.555509	-0.0118599	0.0101329	0.253314	-0.010342	0.0057459	0.0718785	0.5897	-0.0174633	0.00367502	7.08752e-05	0	-	-0.0193906	0.126504	0.878177	0.954783
WMH	Apo E	P02649	APOE	Wald ratio	0.189101	0.0423847	8.13733e-06	0.000728298	48.5918	1	0.9709	0.999	-	-	-	-	-	-	-	-	-	-	-	-	-	-	-	-	-	-	0.0353277	0.152578	0.816897	0.954783
WMH	Tenascin	P24821	TNC	Inverse variance weighted	0.0290255	0.00651494	8.38054e-06	0.000728298	118.32	12	-	-	6.88422	11	0.808381	0.0012728	0.0036708	0.735975	0.025743	0.011492	0.0489972	0.0247555	0.00809059	0.00221498	0.8118	0.0290255	0.00515396	0.000152921	0	-	0.237174	0.158127	0.13364	0.888
WMH	ARSB	P15848	ARSB	Inverse variance weighted	0.0200595	0.004701	1.9806e-05	0.0015774	203.159	16	-	-	7.89375	15	0.927972	0.00153722	0.00386367	0.69673	0.0169808	0.00905409	0.0817358	0.0177935	0.00615019	0.00381389	0.9299	0.0200595	0.00341025	3.01282e-05	0	-	-0.175605	0.136089	0.196922	0.888
WMH	BT3A3	O00478	BTN3A3	Wald ratio	0.127893	0.0307552	3.20462e-05	0.00235323	33.6646	1	0.946	Non-converged	-	-	-	-	-	-	-	-	-	-	-	-	-	-	-	-	-	-	-0.339919	0.187446	0.0697667	0.8376
WMH	Epo	P01588	EPO	Inverse variance weighted	-0.0603618	0.0148217	4.65031e-05	0.00317529	81.6739	3	-	-	0.284938	2	0.867214	-0.0140402	0.0272326	0.696955	-0.0153484	0.0885579	0.890749	-0.0572418	0.0165243	0.000532026	-	-	-	-	-	-	0.116806	0.142337	0.411857	0.954783
WMH	BT2A1	Q7KYR7	BTN2A1	Wald ratio	-0.0708799	0.0176327	5.82471e-05	0.00370928	125.65	1	0.948	Non-converged	-	-	-	-	-	-	-	-	-	-	-	-	-	-	-	-	-	-	-0.113664	0.141565	0.422029	0.954783
WMH	HPLN1	P10915	HAPLN1	Inverse variance weighted	-0.0190278	0.00483264	8.23885e-05	0.0049234	214.922	13	-	-	12.0519	12	0.441522	-0.00601824	0.00375776	0.13756	-0.00739111	0.0087205	0.414746	-0.0178891	0.00639843	0.00517618	0.3827	-0.0190278	0.00483264	0.00197234	0	-	0.0294711	0.12754	0.817258	0.954783
WMH	PRSS8	Q16651	PRSS8	Inverse variance weighted	-0.0499012	0.0132891	0.000173313	0.00972871	88.5346	3	-	-	0.846985	2	0.654756	0.00881415	0.0238449	0.774594	-0.0784482	0.0783631	0.499655	-0.0517986	0.0155985	0.000897746	-	-	-	-	-	-	-0.0958897	0.157618	0.542945	0.954783
WMH	AMD	P19021	PAM	Inverse variance weighted	-0.0507462	0.0137293	0.000218854	0.0116313	78.8752	7	-	-	10.0732	6	0.121605	-0.0207192	0.00772527	0.0537152	0.0206958	0.0286677	0.502683	-0.0453081	0.0141557	0.00137094	0.2009	-0.0507462	0.0137293	0.010134	0	-	-0.0594779	0.162115	0.713703	0.954783
WMH	PILRA-M14	Q9UKJ1	PILRA	Inverse variance weighted	0.0139184	0.00380204	0.000251451	0.0126293	193.201	29	-	-	38.3187	28	0.0925188	0.00648515	0.0036467	0.0866088	0.0022668	0.00750641	0.76498	0.00827822	0.00467802	0.0767937	0.1092	0.0139184	0.00380204	0.00103516	0	-	0.0561003	0.131534	0.669738	0.954783
WMH	PILRA-deltaTM	Q9UKJ1	PILRA	Inverse variance weighted	0.0142723	0.00395332	0.000305943	0.0146268	189.087	28	-	-	38.1748	27	0.0751407	0.00663614	0.00369022	0.0837506	0.00213129	0.00774697	0.785404	0.00833859	0.0048918	0.0882677	0.091	0.0142723	0.00395332	0.00122901	0	-	0.0712753	0.131428	0.587601	0.954783
WMH	TIMD3	Q8TDQ0	HAVCR2	Inverse variance weighted	0.0295491	0.00834532	0.000398917	0.018164	123.236	8	-	-	8.48893	7	0.291458	0.00170101	0.00530969	0.759559	0.0255587	0.015331	0.146537	0.0223895	0.00864726	0.00961987	0.3648	0.0295491	0.00834532	0.00945971	0	-	0.061748	0.168905	0.71468	0.954783
WMH	PPAC	P24666	ACP1	Inverse variance weighted	-0.0183455	0.00532635	0.00057255	0.0248995	288.151	10	-	-	9.12436	9	0.425875	-0.00569278	0.00560187	0.339266	-0.00910765	0.010531	0.412306	-0.0144908	0.00582684	0.0128857	0.4956	-0.0183455	0.00532635	0.00734054	0	-	-0.150894	0.123661	0.22238	0.888
WMH	CTSS	P25774	CTSS	Inverse variance weighted	-0.0269945	0.00812203	0.000888592	0.0369515	200.763	4	-	-	0.89422	3	0.826822	0.00432687	0.00584338	0.536143	-0.0337306	0.0121952	0.109636	-0.0280762	0.00855959	0.00103774	0.6598	-0.0269945	0.00443431	0.00890156	0	-	-0.140193	0.180659	0.437743	0.954783
WMH	CTSB	P07858	CTSB	Inverse variance weighted	-0.0273429	0.00839287	0.00112252	0.0446133	96.5221	17	-	-	34.3316	16	0.00490061	-0.0111768	0.00621168	0.0921124	0.00338997	0.0188024	0.859335	-0.0240206	0.00847764	0.00460553	0.0115	-0.0273429	0.00839287	0.00493856	2	0.0115	-0.268337	0.195082	0.168973	0.888
WM-PVS	BGAT	P16442	ABO	Inverse variance weighted	0.011006	0.00179402	8.52472e-10	8.62224e-07	532.351	33	-	-	29.6834	32	0.5843	0.00155174	0.00169651	0.367427	0.00846018	0.00331145	0.0157539	0.0104869	0.00266526	8.33105e-05	0.6351	0.011006	0.00172787	3.73781e-07	0	-	-0.70057	0.38359	0.0677973	0.4294
WM-PVS	Cystatin M	Q15828	CST6	Inverse variance weighted	0.0174301	0.00327224	1.00027e-07	4.3516e-05	170.715	18	-	-	17.1844	17	0.441939	0.00465101	0.0024321	0.0739066	0.00786151	0.00596898	0.20637	0.01425	0.00439716	0.00119226	0.414	0.0174301	0.00327224	5.56462e-05	0	-	-0.209365	0.334482	0.531355	1
WM-PVS	ERO1B	Q86YB8	ERO1B	Inverse variance weighted	0.0288179	0.00545795	1.29193e-07	4.3516e-05	127.279	9	-	-	10.349	8	0.24138	0.00674628	0.00311467	0.0670149	0.00992645	0.0099549	0.351908	0.0214586	0.00584228	0.000239736	0.2893	0.0288179	0.00545795	0.000746219	0	-	-0.128111	0.29327	0.662231	1
WM-PVS	NET4	Q9HB63	NTN4	Inverse variance weighted	0.0224128	0.00436455	2.81866e-07	7.1346e-05	99.235	11	-	-	4.3266	10	0.931413	-0.000584371	0.00300995	0.850372	0.0239973	0.00925512	0.0290766	0.020406	0.00575598	0.000392349	0.9514	0.0224128	0.00287086	1.45743e-05	0	-	-0.715811	0.33623	0.0332596	0.31635
WM-PVS	AP4A	P50583	NUDT2	Inverse variance weighted	-0.0130194	0.00297622	1.2173e-05	0.00246928	130.007	16	-	-	11.9001	15	0.686578	7.78944e-06	0.00315253	0.998063	-0.0130343	0.00672467	0.0730232	-0.0123163	0.00404782	0.00234468	0.653	-0.0130194	0.0026509	0.000188158	0	-	0.104205	0.289415	0.718807	1
WM-PVS	TECTB	Q96PL2	TECTB	Inverse variance weighted	0.0228942	0.00535356	1.89901e-05	0.00320467	187.927	3	-	-	1.56743	2	0.456705	0.00561346	0.00448466	0.429131	0.0165284	0.0073841	0.267475	0.0215474	0.00564935	0.000136654	-	-	-	-	0	-	0.0192322	0.267297	0.942641	1
WM-PVS	PILRA-deltaTM	Q9UKJ1	PILRA	Inverse variance weighted	-0.00848641	0.00200271	2.26065e-05	0.00326731	147.945	46	-	-	58.0571	45	0.0916256	-0.00162068	0.00230216	0.485154	-0.00575011	0.00437772	0.195825	-0.00495549	0.00277467	0.0741034	0.0896	-0.00848641	0.00200271	0.000110539	0	-	0.0195371	0.553947	0.971865	1
WM-PVS	PILRA-M14	Q9UKJ1	PILRA	Inverse variance weighted	-0.00826157	0.00200469	3.77039e-05	0.00476905	152.779	47	-	-	62.4254	46	0.0536449	-0.00165962	0.00235353	0.484343	-0.00551201	0.00438941	0.215687	-0.00460281	0.00282197	0.102878	0.0505	-0.00826157	0.00200469	0.000155651	0	-	0.209296	0.271326	0.440481	1
WM-PVS	CRBS	P22914	CRYGS	Wald ratio	0.098001	0.0243784	5.81981e-05	0.0059524	35.9649	1	0.918	0.948	-	-	-	-	-	-	-	-	-	-	-	-	-	-	-	-	0	-	-0.0326433	0.247033	0.894872	1
WM-PVS	BCL7A	Q4VC05	BCL7A	Inverse variance weighted	0.0202318	0.00506123	6.4039e-05	0.0059524	110.566	6	-	-	3.33704	5	0.648176	0.00174075	0.00350878	0.645839	0.0161276	0.00969808	0.171652	0.01578	0.00607925	0.0094394	0.5926	0.0202318	0.00413477	0.00450141	0	-	-0.238727	0.32409	0.461361	1
WM-PVS	NovH	P48745	CCN3	Inverse variance weighted	0.0209478	0.00524354	6.47005e-05	0.0059524	74.5102	10	-	-	8.19971	9	0.514152	0.00309471	0.00803166	0.710047	0.013792	0.0193018	0.495209	0.0193366	0.00664822	0.00363119	0.5752	0.0209478	0.00500499	0.00235716	0	-	-0.00852587	0.265159	0.974349	1
WM-PVS	KTEL1	Q8NBL1	POGLUT1	Inverse variance weighted	-0.0175026	0.00468953	0.00018976	0.0160233	110.062	9	-	-	8.0824	8	0.425463	-0.00699489	0.00501481	0.205723	0.00115976	0.0141696	0.937058	-0.0175193	0.00617721	0.00456666	0.3678	-0.0175026	0.00468953	0.00576891	0	-	0.020219	0.281472	0.942735	1
WM-PVS	FcRIIIa	P08637	FCGR3A	Inverse variance weighted	-0.00776545	0.00211576	0.000242273	0.0188388	519.104	19	-	-	19.7365	18	0.347849	-0.00160022	0.00277231	0.57136	-0.00552846	0.00443486	0.229451	-0.0064009	0.00268004	0.0169239	0.4255	-0.00776545	0.00211576	0.00175073	0	-	0.49713	0.399701	0.213591	1
WM-PVS	GPNMB:CD	Q14956	GPNMB	Inverse variance weighted	0.0207844	0.00578514	0.000327242	0.0236374	105.495	7	-	-	3.09669	6	0.796617	0.00485368	0.00501029	0.377166	0.00750515	0.0148785	0.635397	0.018422	0.00695089	0.00804168	0.7665	0.0207844	0.00415611	0.00245009	0	-	0.024064	0.281953	0.931985	1
WM-PVS	SERPIND1	P05546	SERPIND1	Wald ratio	0.0662461	0.0194532	0.000660659	0.0441344	65.5066	1	0.518	0.554	-	-	-	-	-	-	-	-	-	-	-	-	-	-	-	-	0	-	0.223923	0.325645	0.491687	1
WM-PVS	GPNMB:ECD	Q14956	GPNMB	Inverse variance weighted	0.0122247	0.00360942	0.000706912	0.0441344	141.855	18	-	-	15.4562	17	0.562658	-0.00255125	0.00252408	0.327172	0.0186908	0.00734525	0.0216377	0.0120113	0.00491275	0.0144882	0.6445	0.0122247	0.00344163	0.00245136	0	-	-0.156982	0.2929	0.591989	1
WM-PVS	HIBCH	Q6NVY1	HIBCH	Inverse variance weighted	0.015763	0.00467779	0.000752391	0.0441344	96.5651	13	-	-	12.7907	12	0.384434	0.00624796	0.00361945	0.112248	-0.00149122	0.0109743	0.894369	0.0136999	0.00632729	0.0303718	0.4551	0.015763	0.00467779	0.00557289	0	-	-0.17702	0.292967	0.545689	1
WM-PVS	PCSK9	Q8NBP7	PCSK9	Inverse variance weighted	0.0192718	0.00573903	0.000785034	0.0441344	133.028	5	-	-	1.77341	4	0.777343	-0.000804462	0.00437842	0.86594	0.021133	0.011643	0.167139	0.0180928	0.00625087	0.0037983	0.852	0.0192718	0.00382131	0.00726557	0	-	1.12257	0.327106	0.000599546	0.0114
BG-PVS	CTSB	P07858	CTSB	Inverse variance weighted	-0.0140929	0.00320679	1.10918e-05	0.0079948	92.0756	21	-	-	19.4996	20	0.489597	-0.00212085	0.00264256	0.432147	-0.00837373	0.00781438	0.297332	-0.0100428	0.00459235	0.0287532	0.499	-0.0140929	0.00316642	0.000245382	0	-	0.0667641	1.57464	0.96618	0.966
BG-PVS	HBD-1	P60022	DEFB1	Inverse variance weighted	0.010687	0.00247536	1.57925e-05	0.0079948	177.033	22	-	-	21.3616	21	0.437058	-0.00251968	0.00251803	0.328947	0.0146256	0.00464965	0.0050905	0.0117962	0.00346647	0.000666623	0.5061	0.010687	0.00247536	0.000304218	0	-	1.64477	2.69547	0.541731	0.966
BG-PVS	PTPA	Q15257	PTPA	Wald ratio	-0.0754215	0.0195209	0.000111711	0.028842	45.1808	1	0.862	0.912	-	-	-	-	-	-	-	-	-	-	-	-	-	-	-	-	-	-	0.717044	1.03209	0.487214	0.966
BG-PVS	COL6A1	P12109	COL6A1	Inverse variance weighted	0.00790787	0.00204986	0.000114427	0.028842	257.274	14	-	-	8.97057	13	0.775163	0.00225661	0.0022012	0.325504	0.0052369	0.00331511	0.140158	0.00531348	0.00239446	0.0264819	0.5476	0.00225661	0.0022012	0.325504	0	-	-0.710711	2.25327	0.752447	0.966
HIP-PVS	IL-6	P05231	IL6	Inverse variance weighted	-0.0234888	0.00525786	7.91861e-06	0.0064768	64.3532	11	-	-	9.63915	10	0.472701	-0.00360179	0.00421362	0.414838	-0.011723	0.0147345	0.446732	-0.0247454	0.00713245	0.000521604	0.4297	-0.0234888	0.00516213	0.00105793	0	-	0.436439	1.4575	0.764602	0.899
HIP-PVS	TPSNR	Q9BX59	TAPBPL	Inverse variance weighted	-0.00824596	0.0018899	1.28186e-05	0.0064768	801.1	26	-	-	19.2467	25	0.785143	0.000102625	0.00198015	0.959095	-0.00839557	0.00345035	0.0227843	-0.006904	0.00255541	0.00689831	0.8129	-0.00824596	0.00165823	3.99956e-05	0	-	0.136853	1.07711	0.898897	0.899
HIP-PVS	COCH	O43405	COCH	Inverse variance weighted	-0.0206325	0.00502965	4.09287e-05	0.0137969	95.2959	9	-	-	7.98786	8	0.434657	0.00318666	0.00446723	0.49872	-0.0290062	0.0128339	0.0583203	-0.0157261	0.00654506	0.0162724	0.5194	-0.0206325	0.00502583	0.00341274	0	-	-1.36409	0.868826	0.116405	0.348
Proteins shown are those associated with WMH at pFDR<0.05. Proteins in bold correspond to significant proteins after correction of the FDR threshold for the 4 phenotypes tested (pFDR<0.0125). Colocalization ave PP.H4 >0.7 is considered significant, a PP.H4 > 0.5 is considered suggestive.

## Sheet: Supp. Table 4
Supplementary Table 4. Association of the 9 plasma-proteins associated with MRI-markers of cerebral small vessel disease using Mendelian randomization
	WMH			WM-PVS			BG-PVS			HIP-PVS
	beta	se	FDR-pval	beta	se	FDR-pval	beta	se	FDR-pval	beta	se	FDR-pval
WBP2	-0.986	0.117	5.74e-14	-0.108	0.075	0.867	-0.059	0.072	0.957	-0.065	0.075	0.96
NMT1	-0.918	0.124	8.69e-11	0.117	0.08	0.867	-0.187	0.078	0.866	-0.033	0.08	0.998
FBLN3	-0.3	0.048	2.58e-07	0.061	0.051	0.943	0.028	0.026	0.957	0.102	0.027	0.111
AMD	-0.052	0.013	0.0352	0.001	0.005	0.996	0	0.005	0.999	-0.005	0.006	0.96
Epo	0.36	0.094	0.0352	-0.069	0.054	0.934	-0.069	0.052	0.957	-0.075	0.054	0.873
EphB4	0.196	0.052	0.0352	-0.054	0.042	0.934	0.039	0.072	0.966	0.024	0.03	0.982
HTRA1	-0.137	0.104	0.809	0.106	0.03	0.203	-0.06	0.036	0.91	-0.124	0.03	0.0473
PILRA-M14	0.012	0.016	0.942	-0.017	0.004	0.00441	0.002	0.004	0.957	0.002	0.004	0.998
PILRA-deltaTM	0.011	0.018	0.952	-0.016	0.004	0.00441	0.003	0.004	0.957	0.002	0.004	0.998
Only results of the Inverse Variance Weighted analysis using 2SMR are presented. Each protein is significantly associated with at least one MRI-marker (FDR – Benjamin Hochberg; p<0.05). WMH: White matter hyperintensities, WM-PVS: white matter perivascular spaces burden, BG-PVS: basal ganglia perivascular spaces burden, HIP-PVS: hippocampus perivascular spaces burden. Bold and blue results are sig…

## Sheet: Supp. Table 5
Supplementary Table 5. Detailed results of plasma cis-pQTL mendelian randomization with MRI-markers of cerebral small vessel disease, including sensitivity analyses (white matter hyperintensities, perivascular scpaces in white mater, hippocampus and basal ganglia).
				Primary MR analysis									Sensitivity analysis
				IVW or Wald ratio							Colocalization		Heterogeneity: Cochran			Pleiotropy: Egger			MR-Egger			Weighted median			MR-PRESSO						Bidirectional MR
Pheno	Protein	Uniprot	EntrezGene	Method	beta	se	pvalue	FDR-pvalue	Fstat	Nsnp	COLOC PP	SuSiE	Q	Q_df	Q_pval	egger_intercept	se	pval	beta	se	pvalue	beta	se	pvalue	MR-PRESSO global test (unadj.)	Causal Estimate	Sd	P-value	Nb outlier	Distorsion Test	beta	se	pvalue	FDR-pvalue
WMH	WBP2	Q969T9	WBP2	Wald ratio	-0.986014	0.117133	3.83259e-17	5.74117e-14	38.295	1	0.0997	2.642e-22	-	-	-	-	-	-	-	-	-	-	-	-	-	-	-	-	-	-	-0.1071	0.04027	0.01297	0.078
WMH	NMT1	P30419	NMT1	Wald ratio	-0.91757	0.123644	1.16193e-13	8.6942e-11	31.8155	1	0.536	0.4777	-	-	-	-	-	-	-	-	-	-	-	-	-	-	-	-	-	-	-0.07519	0.04166	0.07111	0.2133
WMH	FBLN3	Q12805	EFEMP1	Wald ratio	-0.299828	0.0482481	5.15586e-10	2.57828e-07	88.441	1	0.536	1.33e-228	-	-	-	-	-	-	-	-	-	-	-	-	-	-	-	-	-	-	-0.11836	0.08022	0.1401	0.28
WMH	AMD	P19021	PAM	Inverse variance weighted	-0.0515805	0.0133432	0.000110778	0.0352265	1417.21	7	-	-	5.75519	6	0.451165	-0.00868104	0.00650688	0.239696	-0.024656	0.0241935	0.354899	-0.0454802	0.0149469	0.00234402	0.6138	-0.0515805	0.0130681	0.00756321	0	-	0.03068	0.04269	0.4723	0.5664
WMH	Epo	P01588	EPO	Wald ratio	0.360347	0.0940666	0.000127743	0.0352265	37.1952	1	0.774	0.5783	-	-	-	-	-	-	-	-	-	-	-	-	-	-	-	-	-	-	-0.01487	0.04669	0.7501	0.75
WMH	EphB4	P54760	EPHB4	Wald ratio	0.19638	0.0515837	0.000140653	0.0352265	92.5108	1	0.73	0.5004	-	-	-	-	-	-	-	-	-	-	-	-	-	-	-	-	-	-	0.0304	0.03947	0.4412	0.5664
PVS_WM	PILRA-M14	Q9UKJ1	PILRA	Inverse variance weighted	-0.0169606	0.00364019	3.17348e-06	0.00441294	1603.35	29	-	-	12.014	28	0.996335	-0.00277258	0.00335805	0.416237	-0.0107593	0.00834641	0.2083	-0.0164094	0.00493389	0.000881475	0.9967	-0.0169606	0.00238445	9.7081e-08	0	-	0.01159	0.06256	0.8531	0.853
PVS_WM	PILRA-deltaTM	Q9UKJ1	PILRA	Inverse variance weighted	-0.0163592	0.00359399	5.31862e-06	0.00441294	1662.44	29	-	-	11.265	28	0.997914	-0.00225974	0.00337864	0.509282	-0.0113367	0.00832509	0.184532	-0.0158457	0.00464104	0.00063958	0.9981	-0.0163592	0.00227963	8.24895e-08	0	-	-0.03566	0.0622	0.5665	0.853
PVS_HIP	HTRA1	Q92743	HTRA1	Inverse variance weighted	-0.124444	0.0297369	2.85372e-05	0.04731	84.632	3	-	-	0.715339	2	0.699304	0.00123343	0.010772	0.927421	-0.136509	0.109481	0.430331	-0.124932	0.0333356	0.000178469	-	-	-	-	-	-	0.045	0.068	0.861	0.861
Proteins shown are those associated with MRI-cSVD (WMH: White matter hyperintensities, PVS: Perivascular spaces burden - BG: basal ganglia, HIP: hippocampus, WM: white matter) at pFDR<0.05. Proteins in bold correspond to significant proteins after correction of the FDR threshold for the 4 phenotypes tested (pFDR<0.0125). Colocalization PP.H4 >0.7 is considered significant, a PP.H4 > 0.4 is consid…

## Sheet: Supp. Table 6
Supplementary Table 6. Association of the proteins associated with WMH and/or PVS with cerebral microbleeds using Mendelian randomization in CSF and plasma.
	Microbleeds - CSF						Microbleeds - Plasma
	beta	se	pval	FDR-pval	Fstat	N	beta	se	pval	FDR-pval	Fstat	N
PSMP	-0.0285283	0.0862905	0.740941	0.813293	252.573	3	-	-	-	-	-	-
BT3A2	0.024878	0.0475907	0.601148	0.813293	170.723	2	-	-	-	-	-	-
APOE2	0.536646	0.105957	4.08901e-07	9.2025e-06	158.9	1	-	-	-	-	-	-
APOE	0.895147	0.17674	4.08901e-07	9.2025e-06	52.9984	1	-0.586751	0.1408	3.08264e-05	0.0009548	104.636	8
TNC	-0.0247707	0.0527489	0.638643	0.813293	459.923	3	0.013403	0.0531245	0.800813	0.886821	522.334	16
ARSB	0.0337406	0.0312745	0.280653	0.73	2050.66	1	0.232792	0.215777	0.280653	0.829706	117.995	1
BT3A3	0.0587698	0.159257	0.712109	0.813293	33.6646	1	-0.0242137	0.0501964	0.629536	0.84913	1268.55	12
PILRA-M14	-0.0381431	0.0286982	0.183811	0.666	228.735	9	-0.0791131	0.0475168	0.0959226	0.6355	1603.35	14
PILRA-deltaTM	-0.0385207	0.0292267	0.187505	0.666	219.263	9	-0.0646736	0.0419937	0.123541	0.6355	1662.44	16
TIMD3	0.0107356	0.0481113	0.823426	0.841705	628.327	1	-0.0281085	0.069728	0.686863	0.856077	152.683	11
LTF	-0.0442272	0.028227	0.117151	0.666	1023.97	5	-0.354316	0.247016	0.151462	0.6355	68.2949	3
TLR1:ECD	-0.0350402	0.045421	0.440438	0.786724	296.572	4	-	-	-		-	-
TFPI	-0.00637755	0.182398	0.972108	0.972	47.2958	1	-	-	-		-	-
TM190	-0.0376582	0.0356246	0.290473	0.73	346.122	4	0.0288926	0.0471106	0.539682	0.839818	229.9	17
PLA2R	0.0154847	0.0415344	0.709285	0.813293	174.984	9	0.0326079	0.0427765	0.44589	0.829706	1021.97	16
EPO	-0.0316398	0.0885306	0.720801	0.813293	166.157	1	0.150507	0.416787	0.718016	0.856077	37.1952	1
BT2A1	-0.0356145	0.0913059	0.696494	0.813293	125.65	1	-	-	-		-	-
HPLN1	0.0233294	0.0335316	0.486589	0.786724	288.596	5	-	-	-		-	-
PRSS8	-0.0643852	0.0832367	0.439215	0.786724	160.693	1	0.326633	0.577889	0.571926	0.839818	32.0873	1
AMD	-0.154371	0.0782075	0.0483977	0.459	125.744	2	-0.106201	0.0510351	0.0374401	0.5797	1417.21	10
PPAC	0.0214976	0.041721	0.606364	0.813293	273.398	4	0.0274868	0.0755813	0.716103	0.856077	913.257	10
CTSS	-0.0583654	0.0470689	0.214975	0.666	620.743	1	-0.171091	0.108543	0.114966	0.6355	380.393	5
CTSB	0.0646599	0.0433374	0.135696	0.666	281.464	3	0.0808088	0.0580292	0.163755	0.6355	398.875	10
HBD1	-0.0373268	0.0303686	0.219025	0.666	432.074	4	0.0326747	0.11512	0.77654	0.886821	157.241	13
COL6A1	0.00581223	0.020837	0.780292	0.819419	1357.77	2	0.0317591	0.0425437	0.455362	0.829706	924.448	18
PTPA	0.170068	0.161491	0.292289	0.73	45.1808	1	-	-	-		-	-
IL6	-0.0368831	0.0641439	0.565288	0.813293	99.0901	3	-0.00145913	0.0346075	0.966369	0.966	627.838	10
TPSNR	-0.0137027	0.020629	0.506534	0.786724	2969.36	6	-0.0615206	0.059868	0.304136	0.829706	613.396	18
COCH	0.0361958	0.0545066	0.506651	0.786724	227.063	2	-0.115479	0.115235	0.316284	0.829706	112.309	5
BGAT	0.0474318	0.0243026	0.0509719	0.459	584.033	5	-	-	-		-	-
Cystatin M	0.110139	0.039809	0.00566294	0.0849	288.636	4	0.101877	0.159742	0.523629	0.839818	97.3062	3
ERO1B	-0.044095	0.0497351	0.375295	0.786724	700.932	1	-0.41388	0.514848	0.421462	0.829706	85.4066	2
NET4	0.0380778	0.0492124	0.439082	0.786724	296.728	2	0.0731234	0.134035	0.585374	0.839818	92.9312	5
TECTB	0.01226	0.0444907	0.782884	0.819419	491.475	1	-	-	-		-	-
CRBS	-0.16431	0.188201	0.382632	0.786724	35.9649	1	-	-	-		-	-
BCL7A	-0.0506429	0.0606819	0.403964	0.786724	239.784	2	-	-	-		-	-
GPNMB:CD	0.074564	0.0571257	0.191803	0.666	466.448	1	0.115908	0.121542	0.340263	0.829706	122.77	9
SERPIND1	0.194006	0.147739	0.189127	0.666	65.5066	1	-	-	-		-	-
GPNMB:ECD	0.039788	0.0544292	0.464776	0.786724	493.152	2	-	-	-		-	-
HIBCH	-0.0403299	0.0729148	0.580189	0.813293	312.946	2	-0.062031	0.0830631	0.455188	0.829706	173.97	6
PCSK9	-0.0197812	0.0583499	0.734602	0.813293	241.23	2	-0.0247073	0.202057	0.902678	0.965276	79.5719	5
AP4A	0.0459248	0.0376027	0.221965	0.666	222.057	4	0.00646489	0.0867407	0.940588	0.966	146.298	6
FcRIIIa	0.0765525	0.0489269	0.11767	0.666	361.335	4	0.0192051	0.0362577	0.596331	0.839818	1119.53	19
NovH	-0.0236271	0.0609496	0.698276	0.813293	176.297	2	-0.336306	0.438217	0.442819	0.829706	59.1568	1
KTEL1	-0.0449211	0.0564549	0.426207	0.786724	424.017	1	-0.648025	0.381537	0.089421	0.6355	119.495	2

## Sheet: Supp. Table 7
Supplementary Table 7. Non-synonymous variants used as pQTLs for analysis.
Protein	SNP	CHR	POS	A1	A2	Type of variant	# pQTL used as instruments
CTSS	rs41271951	1	150764744	a	g	missense_variant	4
PLA2R	rs35941588	2	159817008	a	g	missense_variant	26
PILRA-M14	rs118082856	7	99923585	a	g	missense_variant	47
PILRA-deltaTM	rs6465770	7	100417088	t	c	missense_variant	46
AP4A	rs112332239	9	34385759	t	c	missense_variant	16
BGAT	rs61751475	9	133361131	t	c	missense_variant	33
BGAT	rs11244037	9	133206442	t	c	missense_variant	33
BCL7A	rs74580294	12	122138248	a	g	missense_variant	6
Only non-synonymous variants are represented in this table.

## Sheet: Supp. Table 8
Supplementary Table 8. Multivariable MR using systolic blood pressure for each MRI-cSVD proteins identified in CSF in primary MR analysis.
		MR			MVMR
Phenotype	Protein	beta	se	pvalue	beta	se	pvalue
WMH	PSMP	0.0457915	0.00793425	7.86264e-09	0.0438186	0.00829892	1.29153e-07
	LTF	-0.018919	0.0035333	8.58003e-08	-0.0218875	0.00330521	3.54119e-11
	BT3A2	0.0393014	0.00781513	4.9334e-07	0.0421925	0.00542365	7.28957e-15
	TLR1:ECD	-0.0216851	0.00434698	6.08334e-07	-0.0183198	0.0048636	0.000165414
	Apo E2	0.120078	0.0250365	1.61771e-06	0.115878	0.0205953	1.83966e-08
	TM190	-0.0262786	0.0056397	3.16863e-06	-0.0222974	0.00600195	0.00020319
	PLA2R	-0.0174633	0.00385294	5.83009e-06	-0.017101	0.00398024	1.73533e-05
	Apo E	0.189101	0.0423847	8.13733e-06	0.143611	0.105342	0.172795
	Tenascin	0.0290255	0.00651494	8.38054e-06	0.0219597	0.00552694	7.09126e-05
	ARSB	0.0200595	0.004701	1.9806e-05	0.0199956	0.00342724	5.40071e-09
	Epo	-0.0603618	0.0148217	4.65031e-05	-0.0645222	0.00752237	9.70632e-18
	HPLN1	-0.0190278	0.00483264	8.23885e-05	-0.015747	0.00116747	1.8355e-41
	PRSS8	-0.0499012	0.0132891	0.000173313	-0.0398525	0.00133032	3.55591e-197
	AMD	-0.0507462	0.0137293	0.000218854	-0.041889	0.0153277	0.00627803
	PILRA-M14	0.0139184	0.00380204	0.000251451	0.0122133	0.00349178	0.00046924
	PILRA-deltaTM	0.0142723	0.00395332	0.000305943	0.0125184	0.00363958	0.000582769
	TIMD3	0.0295491	0.00834532	0.000398917	0.0338728	0.00798475	2.21356e-05
	PPAC	-0.0183455	0.00532635	0.00057255	-0.0202451	0.00555697	0.00026927
	CTSS	-0.0269945	0.00812203	0.000888592	-0.0283951	0.00301036	4.00571e-21
	CTSB	-0.0273429	0.00839287	0.00112252	-0.00448638	0.00555874	0.419617
WM-PVS	BGAT	0.011006	0.00179402	8.52472e-10	0.0111407	0.00369082	0.00254034
	Cystatin M	0.0174301	0.00327224	1.00027e-07	0.0159675	0.0034641	4.03805e-06
	ERO1B	0.0288179	0.00545795	1.29193e-07	0.0256436	0.00436912	4.37668e-09
	NET4	0.0224128	0.00436455	2.81866e-07	0.0228164	0.003246	2.07875e-12
	AP4A	-0.0130194	0.00297622	1.2173e-05	-0.00927714	0.00759265	0.221761
	PILRA-deltaTM	-0.00848641	0.00200271	2.26065e-05	-0.00582323	0.00286984	0.0424463
	PILRA-M14	-0.00826157	0.00200469	3.77039e-05	-0.00538844	0.00282096	0.0561151
	BCL7A	0.0202318	0.00506123	6.4039e-05	0.0077456	0.018316	0.672378
	NovH	0.0209478	0.00524354	6.47005e-05	0.0249253	0.00857563	0.00365468
	KTEL1	-0.0175026	0.00468953	0.00018976	-0.0175464	0.00519914	0.000738542
	FcRIIIa	-0.00776545	0.00211576	0.000242273	-0.00729491	0.0035545	0.0401402
	GPNMB:CD	0.0207844	0.00578514	0.000327242	0.0201882	0.00554153	0.000269406
	GPNMB:ECD	0.0122247	0.00360942	0.000706912	0.0123416	0.00528797	0.0196013
	HIBCH	0.015763	0.00467779	0.000752391	0.0138207	0.00557504	0.0131742
HIP-PVS	IL-6	-0.0234888	0.00525786	7.91861e-06	-0.0173311	0.00657499	0.00839119
	TPSNR	-0.00824596	0.0018899	1.28186e-05	-0.00892342	0.00288745	0.00199874
	COCH	-0.0206325	0.00502965	4.09287e-05	-0.0250902	0.00654978	0.000127783
BG-PVS	CTSB	-0.0140929	0.00320679	1.10918e-05	-0.00780224	0.00775383	0.314299
	HBD-1	0.010687	0.00247536	1.57925e-05	0.0101115	0.00250099	5.27685e-05
	COL6A1	0.00790787	0.00204986	0.000114427	0.00456756	0.00326076	0.161285

## Sheet: Supp. Table 9
Supplementary Table 9. Cross-fluid follow-up of CSF protein-cSVD associations in plasma using Mendelian randomization
			CSF						Plasma						Colocalization
Protein	Uniprot	Phenotype	beta	se	pvalue	FDR	Fstat	Nsnp	beta	se	pvalue	pFDR	Fstat	Nsnp	PPH4	PP.H3
PSMP	Q1L6U9	WMH	0.0457915	0.00793425	7.86264e-09	3.75708e-06	147.226	9	-0.275641	0.0945513	0.00355399	0.0164187	55.0787	1	0.335	0.0427
LTF	P02788	WMH	-0.018919	0.0035333	8.58003e-08	2.73416e-05	311.166	23	0.0674404	0.0522467	0.196771	0.331318	68.2949	2	-	-
BT3A2	P78410	WMH	0.0393014	0.00781513	4.9334e-07	0.00011625	103.059	5	-	-	-	-	-	-	-	-
TLR1:ECD	Q15399	WMH	-0.0216851	0.00434698	6.08334e-07	0.00011625	207.889	14	-	-	-	-	-	-	-	-
Apo E2	P02649	WMH	0.120078	0.0250365	1.61771e-06	0.00025812	149.028	1	-	-	-	-	-	-	-	-
TFPI	P10646	WMH	-0.177296	0.0376276	2.45461e-06	0.0003346	47.2958	1	-	-	-	-	-	-	-	-
TM190	Q8WZ59	WMH	-0.0262786	0.0056397	3.16863e-06	0.000378815	244.734	9	-0.0219846	0.0144827	0.129017	0.251211	229.9	10	-	-
PLA2R	Q13018	WMH	-0.0174633	0.00385294	5.83009e-06	0.000619276	162.894	26	-0.0229262	0.0122081	0.0603888	0.151207	1021.97	12	-	-
Apo E	P02649	WMH	0.189101	0.0423847	8.13733e-06	0.000728298	48.5918	1	-0.0848316	0.0243944	0.000506112	0.0037444	104.636	6	-	-
Tenascin	P24821	WMH	0.0290255	0.00651494	8.38054e-06	0.000728298	118.32	12	0.00623586	0.0123749	0.614322	0.688424	522.334	15	-	-
ARSB	P15848	WMH	0.0200595	0.004701	1.9806e-05	0.0015774	203.159	16	0.119103	0.0440835	0.00689747	0.0283667	117.995	1	0.0957	0.00758
BT3A3	O00478	WMH	0.127893	0.0307552	3.20462e-05	0.00235323	33.6646	1	0.031809	0.0135488	0.018888	0.06993	1268.55	7	-	-
Epo	P01588	WMH	-0.0603618	0.0148217	4.65031e-05	0.00317529	81.6739	3	0.360347	0.0940666	0.000127743	0.001184	37.1952	1	0.774	0.0087
BT2A1	Q7KYR7	WMH	-0.0708799	0.0176327	5.82471e-05	0.00370928	125.65	1	-	-	-	-	-	-	-	-
HPLN1	P10915	WMH	-0.0190278	0.00483264	8.23885e-05	0.0049234	214.922	13	0.0374509	0.0477969	0.433309	0.59337	49.5257	2	-	-
PRSS8	Q16651	WMH	-0.0499012	0.0132891	0.000173313	0.00972871	88.5346	3	0.107203	0.108878	0.324813	0.481	32.0873	1	0.00593	0.0215
AMD	P19021	WMH	-0.0507462	0.0137293	0.000218854	0.0116313	78.8752	7	-0.0515805	0.0133432	0.000110778	0.001184	1417.21	7	-	-
PILRA-M14	Q9UKJ1	WMH	0.0139184	0.00380204	0.000251451	0.0126293	193.201	29	0.0120662	0.0161713	0.455576	0.602571	1603.35	7	-	-
PILRA-deltaTM	Q9UKJ1	WMH	0.0142723	0.00395332	0.000305943	0.0146268	189.087	28	0.0107916	0.0179261	0.54717	0.652871	1662.44	7	-	-
TIMD3	Q8TDQ0	WMH	0.0295491	0.00834532	0.000398917	0.018164	123.236	8	0.013057	0.020035	0.514589	0.635167	152.683	9	-	-
PPAC	P24666	WMH	-0.0183455	0.00532635	0.00057255	0.0248995	288.151	10	-0.000113454	0.0146136	0.993806	0.994	913.257	8	-	-
CTSS	P25774	WMH	-0.0269945	0.00812203	0.000888592	0.0369515	200.763	4	-0.0579188	0.0190261	0.00233316	0.0123157	380.393	3	-	-
CTSB	P07858	WMH	-0.0273429	0.00839287	0.00112252	0.0446133	96.5221	17	0.000694676	0.0175198	0.968371	0.994	398.875	8	-	-
BGAT	P16442	WM-PVS	0.011006	0.00179402	8.52472e-10	8.62224e-07	532.351	33	-	-	-	-	-	-	-	-
Cystatin M	Q15828	WM-PVS	0.0174301	0.00327224	1.00027e-07	4.3516e-05	170.715	18	0.00347473	0.0246681	0.887981	0.938743	97.3062	3	-	-
ERO1B	Q86YB8	WM-PVS	0.0288179	0.00545795	1.29193e-07	4.3516e-05	127.279	9	0.0591218	0.0896507	0.509595	0.635167	85.4066	3	-	-
NET4	Q9HB63	WM-PVS	0.0224128	0.00436455	2.81866e-07	7.1346e-05	99.235	11	0.0160405	0.0140311	0.252951	0.407	92.9312	6	-	-
AP4A	P50583	WM-PVS	-0.0130194	0.00297622	1.2173e-05	0.00246928	130.007	16	-0.0273462	0.0141854	0.053883	0.151207	146.298	8	-	-
TECTB	Q96PL2	WM-PVS	0.0228942	0.00535356	1.89901e-05	0.00320467	187.927	3	-	-	-	-	-	-	-	-
PILRA-deltaTM	Q9UKJ1	WM-PVS	-0.00848641	0.00200271	2.26065e-05	0.00326731	147.945	46	-0.0163592	0.00359399	5.31862e-06	9.842e-05	1662.44	29	-	-
PILRA-M14	Q9UKJ1	WM-PVS	-0.00826157	0.00200469	3.77039e-05	0.00476905	152.779	47	-0.0169606	0.00364019	3.17348e-06	9.842e-05	1603.35	29	-	-
CRBS	P22914	WM-PVS	0.098001	0.0243784	5.81981e-05	0.0059524	35.9649	1	-	-	-	-	-	-	-	-
BCL7A	Q4VC05	WM-PVS	0.0202318	0.00506123	6.4039e-05	0.0059524	110.566	6	-	-	-	-	-	-	-	-
NovH	P48745	WM-PVS	0.0209478	0.00524354	6.47005e-05	0.0059524	74.5102	10	-	-	-	-	-	-	-	-
KTEL1	Q8NBL1	WM-PVS	-0.0175026	0.00468953	0.00018976	0.0160233	110.062	9	-0.0615193	0.018503	0.000884751	0.0054575	103.168	6	-	-
FcRIIIa	P08637	WM-PVS	-0.00776545	0.00211576	0.000242273	0.0188388	519.104	19	-0.0520956	0.0356601	0.144045	0.2664	119.495	3	-	-
GPNMB:CD	Q14956	WM-PVS	0.0207844	0.00578514	0.000327242	0.0236374	105.495	7	0.0181317	0.00968922	0.061299	0.151207	122.77	14	-	-
SERPIND1	P05546	WM-PVS	0.0662461	0.0194532	0.000660659	0.0441344	65.5066	1	-3.85	7.00833	0.582768	0.674094	29.2206	1	0.05	0.178
GPNMB:ECD	Q14956	WM-PVS	0.0122247	0.00360942	0.000706912	0.0441344	141.855	18	0.0181317	0.00968922	0.061299	0.151207	122.77	14	-	-
HIBCH	Q6NVY1	WM-PVS	0.015763	0.00467779	0.000752391	0.0441344	96.5651	13	0.0167807	0.00992756	0.0909669	0.198059	173.97	15	-	-
PCSK9	Q8NBP7	WM-PVS	0.0192718	0.00573903	0.000785034	0.0441344	133.028	5	0.0131024	0.0130623	0.31583	0.481	79.5719	7	-	-
CTSB	P07858	BG-PVS	-0.0140929	0.00320679	1.10918e-05	0.0079948	92.0756	21	-0.0156331	0.00689398	0.0233505	0.0787091	398.875	13	-	-
HBD-1	P60022	BG-PVS	0.010687	0.00247536	1.57925e-05	0.0079948	177.033	22	0.0195009	0.0121229	0.107703	0.222	157.241	19	-	-
PTPA	Q15257	BG-PVS	-0.0754215	0.0195209	0.000111711	0.028842	45.1808	1	-	-	-	-	-	-	-	-
COL6A1	P12109	BG-PVS	0.00790787	0.00204986	0.000114427	0.028842	257.274	14	0.00497889	0.00355409	0.161247	0.283667	924.448	44	-	-
IL-6	P05231	HIP-PVS	-0.0234888	0.00525786	7.91861e-06	0.0064768	64.3532	11	0.00107563	0.00383787	0.779272	0.847735	627.838	28	-	-
TPSNR	Q9BX59	HIP-PVS	-0.00824596	0.0018899	1.28186e-05	0.0064768	801.1	26	-0.00690118	0.00405194	0.0885344	0.198059	613.396	39	-	-
COCH	O43405	HIP-PVS	-0.0206325	0.00502965	4.09287e-05	0.0137969	95.2959	9	0.00865985	0.00978093	0.375951	0.535077	112.309	8	-	-
Proteins shown are those associated with MRI-marker of cerebral small vessel disease at pFDR<0.05. Proteins in bold correspond to significant proteins at pFDR<0.05; proteins in bold and blue corresponds to protein significant after multiple testing correction (pFDR<1.2x10-2). Colocalization with PP.H4 >0.7 is considered significant, a PP.H4 > 0.4 is considered suggestive.

[truncated: 23 more sheets: Supp. Table 10, Supp. Table 11, Supp. Table 12, Supp. Table 13, Supp. Table 14, Supp. Table 15, Supp. Table 16, Supp. Table 17, Supp. Table 18, Supp. Table 19, Supp. Table 20, Supp. Table 21, Supp. Table 22, Supp. Table 23, Supp. Table 24, Supp. Table 25, Supp. Table 26, Supp. Table 27, Supp. Table 28, Supp. Table 29 …]
